# Supplementary material for: MicroRNA-143-3p and miR-452-5p: A Fingerprint for the Diagnosis of Aortic Stenosis in the Geriatric Population
Source: Biomedicines. 2025 Mar 10;13(3):671. doi: 10.3390/biomedicines13030671 (PMC11940255; doi:10.3390/biomedicines13030671)
Supplement: Supplementary file 1 [file biomedicines-13-00671-s001.zip › Supplementary Table S1.xlsx]

## Sheet: Sheet1
miRNA	Control_1	Control_2	Control_4	Control_5	EAO_1	EAO_2	EAO_3	EAO_4	EAO_5	EAO_6
hsa-let-7a-3p	6.3675	6.84896	6.63401	6.23354	7.14775	7.09485	6.34342	3.30814	7.32217	5.67128
hsa-let-7a-5p	16.1268	16.3472	15.8486	15.5443	15.7313	15.4557	15.596	14.4211	15.9498	14.5749
hsa-let-7b-3p	5.03397	4.12403	3.87993	3.12138	3.05309	3.00162	4.24872	1.74413	3.88338	2.1085
hsa-let-7b-5p	13.9604	13.942	13.4736	13.2439	13.048	12.7826	13.9457	13.1004	13.3659	12.8327
hsa-let-7c-5p	12.6029	12.9541	12.2164	11.7769	12.261	11.9775	12.2924	10.4737	12.6412	11.3241
hsa-let-7d-3p	11.065	11.019	9.69726	10.1529	9.27151	9.31089	10.5963	7.72009	10.0598	8.64743
hsa-let-7d-5p	13.7984	14.1943	13.4711	13.0078	13.4006	13.0695	13.3443	12.0549	13.4525	12.1067
hsa-let-7e-3p	1.6869	1.25339	1.56365	-1.81113	1.29953	0.444466	0.871844	-1.15673	0.603708	-1.23389
hsa-let-7e-5p	11.4233	11.9238	11.3459	10.0875	11.3977	10.3295	10.919	10.3134	10.402	9.70644
hsa-let-7f-1-3p	3.28035	3.38883	4.21682	3.22303	4.54133	4.38062	3.60823	2.89401	4.54179	2.73222
hsa-let-7f-5p	15.756	16.3701	15.8648	15.7662	16.6421	16.5447	15.3603	14.1212	16.5981	15.2137
hsa-let-7f-2-3p	0.987133	1.46483	2.83316	1.7913	3.01885	2.71904	1.56847	0.797457	1.91991	1.29778
hsa-let-7g-5p	15.2545	16.1905	15.9192	15.6341	15.8822	16.1357	15.143	14.6508	15.5182	15.4568
hsa-let-7i-3p	-0.760787	-2.98677	-1.23776	-0.393249	0.136468	0.876314	0.33577	1.04293	1.0301	-1.71046
hsa-let-7i-5p	16.7926	17.0626	17.0942	16.6191	16.8238	16.5452	16.8047	16.4871	16.6492	17.2323
hsa-miR-1-3p	7.06689	9.23865	9.12041	9.51841	9.3043	9.88406	8.37112	9.99347	12.3421	6.47273
hsa-miR-100-5p	4.99251	4.86305	4.03215	6.64187	5.29437	7.11674	7.40166	6.28404	5.1133	4.43666
hsa-miR-101-3p	10.4304	10.232	10.5905	10.5318	11.261	11.1031	10.6685	11.4856	11.1139	9.40832
hsa-miR-10399-3p	4.81364	5.09517	5.23492	5.0855	5.01065	5.29132	5.15474	4.80519	5.16325	5.38782
hsa-miR-10399-5p	2.58587	2.2147	2.77156	2.6232	3.53708	3.64071	1.82124	2.27928	2.59655	2.14797
hsa-miR-103a-3p	11.6685	12.2359	12.6137	12.4483	12.6731	12.9706	11.7478	13.2077	11.5143	12.4181
hsa-miR-10401-3p	1.46237	0.706102	1.8878	1.65244	0.136468	0.949089	0.871844	1.91829	0.603708	2.02616
hsa-miR-10527-5p	5.71166	5.99373	5.59197	5.26901	4.95742	5.50854	5.64281	6.686	4.81607	5.63006
hsa-miR-106a-5p	3.64387	3.94173	3.70972	3.55086	3.99002	4.01585	3.29003	4.25088	3.14328	3.32103
hsa-miR-106b-3p	9.60072	9.979	10.1688	10.1628	9.90301	9.91504	9.97884	10.8022	9.5845	10.2643
hsa-miR-106b-5p	5.44078	5.59938	5.91047	6.19027	6.44489	6.61815	5.84165	6.72316	6.03604	5.30076
hsa-miR-107	7.09327	7.34433	7.89381	8.22255	8.12314	8.45789	7.41732	8.17319	8.15439	7.94064
hsa-miR-10a-3p	0.987133	2.78654	2.19986	1.65244	2.75338	3.56168	2.53746	2.54138	1.91991	0.895661
hsa-miR-10a-5p	10.8449	11.0821	9.94778	10.602	10.1951	11.207	10.5188	8.65729	11.4749	9.77638
hsa-miR-10b-3p	2.25289	-0.186441	-0.470108	-0.393249	0.136468	-0.982658	1.42327	-0.591949	1.0301	1.46337
hsa-miR-10b-5p	9.12301	8.64776	7.43252	8.5517	7.77393	7.56536	8.60216	5.99173	9.34121	7.30003
hsa-miR-11400	9.15781	8.76284	8.97597	9.0775	10.0368	9.34542	9.13799	8.45657	8.70973	8.9971
hsa-miR-11401	-0.152769	2.57506	-1.86202	4.12408	2.00662	1.78669	0.628564	2.37204	3.70218	5.42845
hsa-miR-1180-3p	4.74872	4.88158	4.84411	5.53423	4.98428	4.12981	4.82689	5.43711	5.09136	5.23355
hsa-miR-1185-1-3p	3.41197	3.58254	3.00359	3.29482	1.51133	4.82926	3.6739	4.15841	5.00008	3.89121
hsa-miR-1185-2-3p	0.0761441	1.64921	0.0282723	1.85602	-0.956304	-0.338309	-0.0319815	1.31629	2.46619	1.6119
hsa-miR-1197	-0.760787	1.64921	-0.803466	1.72354	0.136468	2.76007	2.60635	1.25265	2.89566	-0.589906
hsa-miR-12136	2.79323	2.78654	2.29049	2.19313	3.41077	2.51843	2.03626	3.17716	2.96166	2.75796
hsa-miR-122-5p	13.3549	10.9828	11.1272	11.6079	13.9415	10.3745	11.1175	9.94002	12.2411	10.7951
hsa-miR-1224-5p	-1.19926	-1.66976	0.224942	-0.119937	-0.956304	-1.66155	-0.258272	1.43572	1.0301	0.985552
hsa-miR-1226-3p	3.64387	3.55971	2.60496	2.73066	2.52855	0.799672	3.37145	0.705381	1.4536	1.93885
hsa-miR-1227-3p	2.15608	1.73326	1.63457	1.85602	2.20233	1.14768	2.50173	0.797457	-0.281238	1.46337
hsa-miR-1229-3p	3.32557	1.81268	1.70216	1.57765	1.85964	1.57307	2.98831	-1.15673	1.14819	2.1085
hsa-miR-1238-3p	1.99748	2.61991	-0.199503	1.65244	0.37164	-0.338309	1.56847	0.501473	0.428071	1.8697
hsa-miR-1246	5.85734	4.56349	3.00359	3.76823	4.3618	3.41525	5.21112	4.91718	5.06907	4.73115
hsa-miR-1249-3p	2.25289	1.64921	2.19986	1.91797	1.69597	0.876314	2.50173	1.49192	1.62633	2.92631
hsa-miR-1250-5p	1.61587	3.07124	2.5692	1.7913	2.911	3.74658	2.08535	5.16199	1.98484	2.80809
hsa-miR-1255a	5.35615	4.71587	5.7157	5.71957	5.70825	5.56173	5.32792	1.25265	5.90798	4.34624
hsa-miR-1255b-5p	3.08382	3.46455	3.08181	2.83067	3.38413	2.44485	2.79526	3.17716	3.62281	3.25026
hsa-miR-125a-3p	4.27096	4.85369	4.33864	2.65991	4.37539	2.67681	4.65866	4.09632	2.82649	3.12729
hsa-miR-125a-5p	10.1188	10.0888	9.68713	8.86151	9.45151	8.44851	9.58815	8.08916	8.99818	8.95825
hsa-miR-125b-5p	5.33971	5.08721	4.44111	4.89073	5.14367	5.53242	4.84125	4.81624	5.07654	4.93387
hsa-miR-125b-2-3p	0.60238	-0.534044	1.23894	-0.119937	0.37164	0.799672	1.07996	1.83384	-0.624374	-0.0537853
hsa-miR-126-3p	14.5778	14.5451	14.6697	14.7985	14.8521	14.8106	14.3956	14.0751	14.6974	14.7447
hsa-miR-126-5p	8.03081	8.23175	8.38905	8.06378	8.63701	9.13684	7.87548	6.71433	8.64718	7.49868
hsa-miR-1260a	6.83637	5.71241	6.30495	5.86425	5.41114	5.2451	5.76084	5.25424	3.91704	5.92238
hsa-miR-1260b	7.50675	6.48077	6.99906	6.68481	6.1251	6.06582	6.66541	5.95472	5.2713	6.81987
hsa-miR-1268a	1.09553	0.863577	0.0282723	0.109753	0.751075	0.105529	0.97965	0.607027	0.760264	1.18846
hsa-miR-1268b	1.09553	0.863577	0.397989	0.109753	0.751075	0.541796	0.97965	1.25265	1.0301	1.29778
hsa-miR-127-3p	11.4839	11.4546	10.2796	12.0853	9.60901	11.2951	11.7584	11.5165	12.222	12.7263
hsa-miR-127-5p	1.29058	1.55997	0.224942	2.14214	-0.494135	2.22802	2.13283	3.17716	3.14328	2.59616
hsa-miR-1270	1.29058	1.00554	0.93616	-0.119937	0.136468	0.444466	0.16358	-0.375375	1.4536	0.848525
hsa-miR-1271-5p	3.30314	3.73303	4.19352	3.47046	4.24819	4.54224	3.78209	3.30814	3.51703	3.39671
hsa-miR-1273h-3p	7.5562	7.08118	7.36895	7.65125	7.25641	6.84843	7.79383	8.04933	6.89595	8.08965
hsa-miR-1273h-5p	5.08745	4.9358	4.97968	4.81135	4.66821	4.28546	5.297	5.36747	4.21642	5.00545
hsa-miR-1275	-0.424981	-0.186441	1.56365	-0.393249	-2.98677	0.541796	-0.856962	-2.09782	0.901482	0.402971
hsa-miR-1277-3p	-0.760787	2.2147	0.93616	0.637368	2.52855	2.39362	1.4977	0.965657	2.51097	0.64288
hsa-miR-1277-5p	3.13552	2.89999	3.89445	2.58552	4.10869	4.16842	2.8531	2.61914	3.58142	1.22583
hsa-miR-1278	3.30314	3.43975	2.41658	3.22303	3.84125	3.74658	3.42964	2.03637	4.18913	1.63985
hsa-miR-128-1-5p	-0.760787	1.00554	1.48906	1.49877	-0.494135	0.340091	0.97965	1.25265	0.603708	1.33245
hsa-miR-128-3p	13.7051	13.8346	13.2035	13.5067	13.1728	13.2032	13.1906	11.3959	13.5918	12.4225
hsa-miR-1284	2.2053	1.81268	1.56365	1.32676	0.136468	1.52626	0.755326	-0.375375	1.25733	0.11505
hsa-miR-1285-3p	4.00518	3.85059	4.14576	4.62892	4.21834	4.02429	3.68986	5.87507	4.29533	4.59498
hsa-miR-1287-5p	3.39085	2.97095	3.4396	3.76823	4.27744	3.82602	3.72126	4.65944	2.99356	3.94262
hsa-miR-1288-3p	1.19635	0.32778	0.93616	2.14214	2.00662	1.78669	2.67211	3.52567	1.0301	2.82036
hsa-miR-129-5p	1.29058	-0.992916	-0.470108	-2.98677	-0.14465	0.799672	0.628564	0.705381	0.603708	0.941306
hsa-miR-1290	4.03271	3.13443	1.8878	2.33612	2.87318	2.07383	3.44853	3.0519	3.70218	2.89185
hsa-miR-1291	-0.424981	1.25339	0.93616	-0.393249	0.37164	0.718729	0.489582	2.34177	0.22805	1.46337
hsa-miR-1292-5p	4.74039	4.97085	4.61778	4.76996	4.51701	4.45747	5.34314	5.73073	3.94993	5.23355
hsa-miR-1294	3.7962	4.04401	4.18173	2.58552	3.63072	3.05205	4.31197	5.20044	3.05533	3.05646
hsa-miR-1296-5p	-1.19926	1.13478	2.60496	0.637368	1.935	2.54215	1.76208	1.25265	-0.624374	1.22583
hsa-miR-1297	3.4533	0.32778	0.692025	0.481995	1.6066	0.799672	0.755326	-2.09782	2.82649	1.29778
hsa-miR-1299	4.78154	7.16301	4.19352	4.28552	4.05902	4.12196	-0.856962	2.11004	1.70551	4.82241
hsa-miR-1301-3p	9.89785	9.86077	9.60728	9.48555	9.21688	8.91722	9.89289	9.66644	9.24385	9.69659
hsa-miR-1304-3p	3.71356	3.51291	4.12128	4.33177	4.38885	4.27134	3.65776	4.01235	3.17145	3.81969
hsa-miR-1304-5p	3.39085	3.60503	3.83546	2.95406	3.35698	2.56549	3.06375	4.22624	2.51097	4.04024
hsa-miR-1306-3p	5.094	4.77656	4.41113	4.57226	4.10869	3.86415	5.37804	5.20885	4.01355	4.8938
hsa-miR-1306-5p	1.54116	1.95949	1.23894	1.72354	1.85964	0.541796	2.08535	1.59815	1.4536	0.697104
hsa-miR-1307-3p	10.744	10.7931	10.9936	10.6891	10.9353	10.7869	11.121	11.9042	10.0358	11.855
hsa-miR-1307-5p	2.72737	2.74665	3.93716	3.53118	3.76069	3.88285	3.50375	5.44069	3.19907	3.56654
hsa-miR-130a-3p	5.01339	4.3931	5.34475	4.50322	5.27999	5.6046	4.81965	6.23754	4.97632	4.66807
hsa-miR-130b-3p	3.73047	3.13443	3.95112	3.92729	4.30611	4.43864	3.68986	5.17492	4.22988	4.49904
hsa-miR-130b-5p	9.17335	9.52945	8.78362	9.60951	8.48936	7.82425	9.36837	6.35961	8.43195	8.86843
hsa-miR-132-3p	4.23586	4.40596	4.49928	3.9571	4.30611	4.28546	4.11325	2.89401	4.22988	3.04605
hsa-miR-132-5p	3.87436	3.86929	3.97864	4.9213	4.34808	4.29945	3.96373	5.11802	4.18913	3.94822
hsa-miR-133a-3p	0.27366	1.00554	3.47867	3.83397	2.98379	4.12196	2.57232	4.2751	4.77076	-0.146242
hsa-miR-133b	-2.98677	-0.992916	0.397989	0.777623	-1.64042	0.105529	0.16358	0.607027	2.63751	-2.02468
hsa-miR-134-5p	9.85391	9.94883	8.59646	9.7813	8.18426	9.92452	9.81794	11.0351	9.80025	10.597
hsa-miR-1343-3p	3.23367	3.51291	2.94899	3.24736	2.83434	1.90117	3.65776	1.87668	0.760264	3.77627
hsa-miR-135a-3p	2.58587	2.9359	1.99949	2.24239	2.14	1.82587	2.26656	0.884007	1.98484	1.77204
hsa-miR-136-3p	3.69645	4.19984	2.33376	4.36551	3.46263	5.34625	4.3922	3.71465	5.6321	4.48755
hsa-miR-136-5p	2.65835	3.41452	2.05225	3.40708	3.15116	4.64439	2.22334	6.06535	5.21828	4.88507
hsa-miR-139-3p	7.80896	9.21555	8.18047	8.77367	7.34542	6.85436	8.22679	8.05284	8.05206	9.30858
hsa-miR-139-5p	9.45604	10.4196	10.275	11.026	9.80755	9.78534	9.49214	9.91583	10.1539	10.8445
hsa-miR-140-3p	10.1964	10.1264	11.0023	11.0494	11.2159	11.026	10.4279	11.296	10.8571	10.8603
hsa-miR-140-5p	5.76598	6.1998	6.55395	5.94828	6.81521	6.73467	6.08134	5.51037	6.52777	5.36497
hsa-miR-141-3p	-0.760787	-1.66976	0.397989	0.905443	1.18071	1.376	-0.0319815	0.705381	0.760264	-1.04402
hsa-miR-142-3p	8.64259	8.45933	9.21889	8.45903	9.68226	9.5029	8.59317	10.2658	9.31304	8.84386
hsa-miR-142-5p	10.2172	10.2019	10.6235	10.4792	10.845	10.784	10.2159	9.74605	11.4475	10.3812
hsa-miR-143-3p	11.9315	11.5987	10.2158	11.5808	11.7774	11.8223	12.219	12.1356	13.0712	12.4334
hsa-miR-143-5p	0.0761441	-0.534044	1.0443	2.0344	1.6066	1.376	1.76208	3.48471	2.04697	2.44591
hsa-miR-144-3p	3.36942	3.22431	4.94522	4.61028	6.38232	4.40022	2.90872	5.36747	5.55936	4.11185
hsa-miR-144-5p	3.99122	3.43975	3.89445	3.91215	4.76432	3.50246	2.42752	2.43072	4.49798	3.23201
hsa-miR-145-3p	5.29494	5.00506	4.09637	4.98055	5.05355	5.31905	5.67524	4.59033	5.91632	5.02413
hsa-miR-145-5p	2.10513	-0.534044	2.92089	2.79809	2.62272	3.10078	3.68986	2.89401	2.63751	3.3467
hsa-miR-1468-5p	4.03271	4.13951	3.33701	3.51122	3.35698	2.22802	3.73671	2.83005	3.79562	3.5519
hsa-miR-146a-3p	-2.98677	1.55997	-1.86202	2.54683	3.15116	4.17602	0.489582	4.71952	3.72136	-1.71046
hsa-miR-146a-5p	13.0713	13.3052	13.4242	13.0575	13.0305	13.9813	13.2327	14.2129	13.3604	14.2568
hsa-miR-146b-3p	3.55173	3.92396	4.62651	4.04301	4.04208	4.3406	4.01531	5.69227	3.81361	5.4523
hsa-miR-146b-5p	12.3481	12.3401	12.3946	12.2721	12.4344	12.8631	12.5282	11.9538	12.9012	12.6059
hsa-miR-147b-3p	0.0761441	-1.66976	0.692025	0.777623	1.51133	-0.522853	0.16358	1.69709	-0.00423684	0.848525
hsa-miR-148a-3p	15.2843	15.1416	15.9805	16.2022	16.7627	15.9015	15.2717	14.8522	16.0704	15.724
hsa-miR-148a-5p	5.33419	4.07655	5.78748	5.42114	5.94996	5.33949	5.32282	6.84549	5.46579	6.50254
hsa-miR-148b-3p	10.8441	10.5374	10.9754	11.3098	11.5738	11.5176	10.9887	10.1141	11.2732	10.9176
hsa-miR-148b-5p	3.81217	4.01072	4.05818	3.24736	3.97224	4.19858	3.76712	3.47079	4.01355	3.65823
hsa-miR-149-5p	-1.19926	1.46483	0.692025	0.777623	-0.494135	-2.17706	0.871844	0.884007	0.22805	0.466791
hsa-miR-150-3p	1.81925	3.22431	3.77396	3.06773	1.51133	2.04091	2.46511	2.31086	4.54179	1.46337
hsa-miR-150-5p	5.24874	4.82524	8.13609	5.1056	5.46298	6.75257	5.12569	3.67878	7.93987	4.42466
hsa-miR-151a-3p	15.8252	16.1852	16.1713	16.7508	16.3688	16.5895	15.9828	16.363	15.8429	16.4005
hsa-miR-151a-5p	7.58321	7.54662	7.45351	7.46669	7.49766	7.62765	7.2804	7.18931	7.1821	7.07664
hsa-miR-151b	4.85278	4.06037	4.03215	4.5914	4.17236	4.7449	4.49571	4.87024	4.80712	4.19899
hsa-miR-152-3p	9.01286	9.60738	9.42299	9.64743	9.55105	9.79308	9.33672	10.5642	9.40968	10.2395
hsa-miR-152-5p	-1.83225	0.706102	-0.470108	-1.17208	-0.494135	0.340091	0.33577	0.263924	-1.07546	-0.0537853
hsa-miR-1538	2.15608	2.32716	1.99949	2.24239	1.69597	1.32221	2.6396	2.43072	2.41998	2.69273
hsa-miR-154-5p	0.447362	0.0934596	-0.803466	0.109753	-1.64042	1.376	-0.526782	0.387582	1.0301	-0.146242
hsa-miR-155-5p	8.44033	8.85307	8.64718	8.97012	9.47813	9.4714	8.34867	7.17865	8.60649	8.13976
hsa-miR-15a-5p	2.85622	3.00516	2.60496	3.04014	3.63072	3.71562	2.08535	3.73808	3.74029	1.77204
hsa-miR-15b-3p	4.34968	4.57493	5.0397	4.90609	5.94996	6.23908	4.12504	3.86053	5.29069	4.13659
hsa-miR-15b-5p	5.06096	5.27418	5.53286	5.29842	6.33789	6.17035	5.11391	4.84888	6.25913	4.76328
hsa-miR-16-5p	8.07451	8.1191	8.22208	7.91318	8.76644	8.85614	7.59417	7.39304	8.73472	6.8672
hsa-miR-16-2-3p	9.58715	9.89168	9.5468	9.9534	9.78194	9.55392	9.479	7.9475	10.2491	8.84517
hsa-miR-17-3p	1.19635	-0.534044	1.94473	2.42413	2.79443	2.96699	2.34928	3.39912	1.4536	2.1673
hsa-miR-17-5p	8.22677	8.29534	8.48693	8.27527	8.59479	8.69191	8.2962	9.03221	7.78442	8.03938
hsa-miR-181a-3p	4.15048	3.25307	3.7422	5.33861	5.04507	4.49441	4.89731	4.77719	3.30457	4.8967
hsa-miR-181a-5p	10.4641	10.1852	10.505	10.9135	10.7722	10.7543	10.9764	11.5054	10.1231	11.111
hsa-miR-181a-2-3p	7.43635	7.06708	6.72009	7.39771	6.6821	6.6594	7.30003	5.42994	7.00561	6.75745
hsa-miR-181b-5p	6.98822	6.97514	7.3038	7.48343	7.75845	7.42092	7.56092	8.10163	6.46088	7.87048
hsa-miR-181c-3p	3.58929	3.51291	4.9591	4.995	4.4671	5.0355	4.22701	4.78846	4.07448	5.12153
hsa-miR-181c-5p	2.34361	1.36298	2.10315	2.54683	2.14	3.01862	2.42752	2.48711	3.02478	2.56733
hsa-miR-181d-5p	6.66445	6.35709	6.80133	6.77125	6.33093	7.33951	6.36347	7.01688	6.31069	7.45656
hsa-miR-182-5p	8.53541	8.66324	8.55649	8.13723	8.80336	8.08109	7.05711	7.00124	8.51672	7.42628
hsa-miR-1827	3.47353	4.25775	3.70972	3.0948	4.45435	4.38718	3.50375	1.18608	4.1472	2.84459
hsa-miR-183-5p	4.94259	5.94168	5.50947	6.06239	6.47045	5.37294	4.79772	4.72539	6.44078	5.593
hsa-miR-184	1.81925	2.61991	0.224942	0.109753	1.51133	-0.338309	2.70389	1.59815	2.89566	2.67932
hsa-miR-1843	7.59249	8.19609	7.79955	7.53252	7.63818	7.88289	7.91166	7.13188	7.71914	7.17186
hsa-miR-185-3p	5.78229	6.50787	7.17887	7.00148	6.00345	6.98341	6.39302	7.28088	5.71097	7.67579
hsa-miR-185-5p	11.188	11.2234	11.5552	11.5728	12.0336	11.3074	11.7761	14.0319	11.9958	12.6016
hsa-miR-186-5p	9.01286	9.40083	9.85128	9.75529	9.74871	9.94885	9.43765	9.92096	9.717	9.58374
hsa-miR-18a-3p	3.43278	3.5365	3.37893	3.40708	2.98379	2.78016	3.64144	3.1248	2.86149	3.98137
hsa-miR-18a-5p	3.57063	3.16502	3.62518	3.1731	4.29185	4.2208	2.76544	3.48471	3.56028	2.1673
hsa-miR-1908-5p	7.79395	7.8292	7.24127	7.33097	6.55051	6.19674	7.90911	7.59738	6.57598	7.7478
hsa-miR-190a-5p	1.09553	2.15501	2.10315	2.29001	2.31946	3.20846	-1.28586	2.43072	1.91991	1.8697
hsa-miR-190b-5p	2.38692	2.97095	2.94899	2.50708	2.20233	2.51843	2.96227	2.43072	1.85192	3.00365
hsa-miR-191-3p	5.42009	5.34268	5.15274	5.69766	5.25814	5.02712	5.77213	5.52054	4.47557	5.65081
hsa-miR-191-5p	13.6259	13.1178	13.5118	13.3061	13.3381	13.4216	13.3952	13.6003	13.3473	13.477
hsa-miR-1914-5p	1.46237	1.73326	0.397989	1.13143	-0.14465	-1.28253	-0.258272	-0.0206	-0.00423684	-0.146242
hsa-miR-192-5p	9.3303	9.07867	9.44782	9.76137	9.76913	9.45646	9.19152	9.0748	9.83588	9.24317
hsa-miR-193a-5p	4.74039	4.04401	4.13357	4.20084	4.45435	3.34956	4.74523	5.14894	3.81361	4.77593
hsa-miR-193b-5p	0.27366	-0.186441	-1.23776	-0.119937	0.573796	-2.98677	1.2618	-0.591949	-1.07546	0.749364
hsa-miR-194-5p	6.06158	5.65969	5.67842	6.07604	7.00641	5.8759	5.618	5.68023	6.75416	5.68978
hsa-miR-195-3p	2.79323	2.57506	2.37576	3.49098	3.48788	2.31319	3.62493	2.07368	2.21875	1.98317
hsa-miR-195-5p	2.38692	0.863577	1.8878	1.23239	2.47905	2.39362	1.93275	1.78968	2.63751	0.402971
hsa-miR-196a-5p	0.60238	0.863577	0.692025	0.481995	-0.494135	0.949089	0.33577	0.128665	1.25733	-0.876258
hsa-miR-196b-5p	5.46119	6.13947	5.77576	5.20212	5.79677	5.67869	5.37804	4.00271	5.05402	4.37978
hsa-miR-197-3p	7.40641	6.87925	7.30516	6.45602	6.26675	6.34232	7.13787	5.64038	5.94923	6.49395
hsa-miR-197-5p	1.09553	1.46483	0.81925	0.905443	-0.494135	0.105529	2.46511	1.37724	-0.624374	0.527907
hsa-miR-1976	2.10513	1.64921	2.37576	2.6232	1.6066	1.6184	1.98543	2.03637	1.98484	2.46166
hsa-miR-199a-3p	10.5183	11.366	11.8898	11.1886	11.9194	12.9956	10.6094	11.4081	11.3714	11.7074
hsa-miR-199a-5p	8.85988	9.03484	9.64722	9.03533	9.48049	9.98512	9.15928	8.91602	9.45407	9.25098
hsa-miR-199b-3p	10.5183	11.366	11.8898	11.1886	11.9194	12.9956	10.6094	11.4081	11.3714	11.7074
hsa-miR-199b-5p	3.76371	4.21454	3.75817	3.71688	4.23334	4.16078	3.50375	3.41375	4.02903	4.13659
hsa-miR-19a-3p	5.82622	5.86923	6.11961	6.12611	6.56837	7.04799	6.16366	6.02544	6.55208	6.22422
hsa-miR-19b-3p	5.81833	5.56538	6.05966	5.70207	6.21855	6.47916	6.01953	6.81827	6.17816	5.46212
hsa-miR-200a-3p	2.69327	2.74665	2.77156	2.33612	3.41077	3.72602	2.79526	1.04293	3.47245	2.41389
hsa-miR-200a-5p	0.447362	-0.534044	1.32722	1.7913	2.00662	0.799672	0.33577	1.43572	1.14819	1.29778
hsa-miR-200b-3p	5.71591	6.1961	6.24955	5.67542	5.73485	5.97071	5.57137	4.76584	5.38391	4.45251
hsa-miR-200b-5p	1.09553	1.00554	0.81925	0.777623	-1.64042	-0.522853	-0.526782	-0.375375	-0.624374	-0.245031
hsa-miR-200c-3p	6.57366	6.8466	6.87457	5.78336	7.06629	6.68626	6.20589	6.03965	6.68746	5.21741
hsa-miR-204-3p	2.42897	1.95949	1.70216	2.54683	-0.14465	1.14768	2.93574	3.9734	1.70551	2.12837
hsa-miR-204-5p	4.27096	3.62716	2.73974	3.91215	-0.494135	3.69461	3.98975	4.16706	4.68544	1.1501
hsa-miR-206	1.94048	1.36298	2.10315	1.72354	1.40931	1.32221	3.03904	1.49192	2.21875	2.52299
hsa-miR-20a-5p	8.71235	9.32287	9.1857	9.1699	9.58069	9.86361	8.79573	9.38714	8.95579	7.92546
hsa-miR-20b-5p	3.87436	4.13951	4.23975	4.11088	4.81508	4.29247	3.82608	4.84888	3.91704	4.29441
hsa-miR-21-3p	1.75459	2.48095	3.17991	2.4662	3.91755	3.91045	3.0139	4.41974	3.30457	3.70529
hsa-miR-21-5p	15.7358	15.6413	15.9307	15.7865	16.3576	16.1181	15.7659	15.6461	16.0492	16.0064
hsa-miR-210-3p	2.9745	3.00516	3.08181	2.95406	3.1192	3.87353	3.53942	5.2379	3.11455	3.97041
hsa-miR-2110	8.42418	8.37681	7.42003	7.75671	7.1517	6.81474	8.2158	8.60489	7.20783	8.27292
hsa-miR-212-5p	3.30314	1.95949	3.33701	2.86252	2.47905	2.8766	3.08804	2.21395	3.47245	2.38114
hsa-miR-215-5p	4.18769	4.58627	4.30642	4.5914	6.21477	5.83087	4.76796	4.12325	5.8173	4.18483
hsa-miR-219a-1-3p	1.29058	1.25339	1.1449	1.72354	1.69597	0.876314	1.87807	0.965657	0.603708	1.77204
hsa-miR-22-3p	10.954	10.7988	11.0167	11.0344	11.3321	11.1734	11.5564	12.3444	11.4624	11.9161
hsa-miR-22-5p	7.64583	7.6353	7.79762	7.69944	8.04024	7.81089	8.01901	7.52936	8.09313	8.14709
hsa-miR-221-3p	12.8363	13.7182	13.4743	13.4663	13.1122	13.979	13.1223	13.4204	12.3613	13.9485
hsa-miR-221-5p	7.27858	6.87694	6.88188	6.96893	6.80269	6.93384	6.88581	5.53063	6.90016	6.60802
hsa-miR-222-3p	13.7754	13.2288	12.2997	12.9289	12.0514	11.854	12.9714	11.757	12.1712	12.9774
hsa-miR-222-5p	-2.98677	0.32778	-1.86202	-1.81113	-1.64042	-0.338309	0.16358	0.128665	0.428071	-2.42697
hsa-miR-223-3p	8.6631	8.34126	10.0302	9.13894	10.2912	10.2393	8.34741	8.38371	9.56306	8.16222
hsa-miR-223-5p	10.6595	10.7295	10.3439	10.7071	10.4966	10.4757	10.3388	8.78859	10.7196	10.6289
hsa-miR-224-5p	9.10692	9.87559	8.39545	9.92963	9.5533	8.42239	10.2843	7.74488	10.3628	7.76496
hsa-miR-2276-3p	-1.83225	0.32778	-1.23776	0.777623	0.573796	0.340091	0.489582	-0.18711	-1.07546	-2.42697
hsa-miR-2277-5p	1.37903	-0.534044	1.1449	2.24239	0.573796	1.93739	0.755326	2.59369	1.78058	2.59616
hsa-miR-2355-3p	4.53435	4.51683	5.17075	4.4307	5.3297	5.44705	5.08403	6.28006	4.74288	5.44241
hsa-miR-23a-3p	8.97566	8.99921	10.6869	9.2184	10.1451	10.4683	9.09143	8.60688	8.82337	9.35833
hsa-miR-23a-5p	5.11347	6.05625	4.74343	5.45287	4.61192	5.25231	5.69909	6.39689	4.42966	5.16787
hsa-miR-23b-3p	9.0721	7.85522	9.69129	8.70999	8.4409	9.15714	7.92857	7.58613	8.57389	8.12717
hsa-miR-23b-5p	6.19244	6.04396	5.07838	5.27494	4.40219	4.51853	5.54967	4.99216	4.79812	4.51044
hsa-miR-24-1-5p	2.15608	2.27203	1.56365	2.19313	2.52855	2.71904	0.871844	3.36943	2.41998	1.8217
hsa-miR-24-3p	12.4994	12.5324	12.6689	12.47	12.6365	12.6549	12.7005	12.803	12.113	12.9963
hsa-miR-24-2-5p	6.75194	6.28233	6.77802	7.16368	6.78498	6.95828	6.52566	7.88	6.71642	7.34371
hsa-miR-25-3p	10.9947	11.2125	11.6642	11.5997	11.8189	11.5999	11.1511	10.8382	11.3231	11.1611
hsa-miR-25-5p	4.32762	4.94464	4.60901	4.26183	4.17236	4.02429	5.23308	5.9893	4.44128	4.44064
hsa-miR-26a-1-3p	1.46237	2.43149	1.94473	2.3808	1.78012	1.90117	1.63593	-2.09782	2.04697	2.41389
hsa-miR-26a-5p	17.3976	17.2017	17.1729	16.9733	17.5892	17.662	17.099	15.7552	17.7521	16.0823
hsa-miR-26a-2-3p	-0.152769	-0.534044	0.224942	0.307847	1.18071	-0.0277994	-0.258272	-2.09782	0.760264	0.192594
hsa-miR-26b-3p	4.15048	4.49292	4.60901	4.44129	4.44149	4.45747	4.40192	3.10692	4.77076	4.24522
hsa-miR-26b-5p	11.6231	12.1401	12.1272	11.8811	12.7438	13.39	11.4858	10.7296	12.6164	11.6293
hsa-miR-27a-3p	11.3886	11.2165	11.3391	10.9588	11.7477	11.756	11.057	9.9892	11.7692	10.3025
hsa-miR-27a-5p	2.91657	2.74665	3.49782	3.42851	3.48788	3.14791	3.22579	4.0596	3.77741	3.47639
hsa-miR-27b-3p	11.2992	10.9465	11.3994	10.8147	11.1236	12.1548	10.531	10.9169	11.6791	10.4847
hsa-miR-27b-5p	6.04477	5.92391	5.74804	5.65282	5.06198	5.71566	5.39274	6.56514	5.13492	6.30937
hsa-miR-28-3p	10.1821	10.1619	10.3675	10.2181	10.1234	10.1306	10.2398	10.3617	9.97621	10.4585
hsa-miR-28-5p	8.65593	8.37108	8.51657	8.54067	8.87088	8.4933	8.43821	8.35322	8.41952	8.57755
hsa-miR-296-3p	1.09553	1.00554	1.1449	0.637368	0.136468	-0.174716	0.489582	2.78577	1.25733	0.985552
hsa-miR-299-3p	-2.98677	-2.98677	0.224942	0.109753	-0.956304	1.08447	0.755326	0.965657	-0.00423684	0.336197
hsa-miR-29a-3p	7.17893	6.80108	7.6789	7.51133	7.87785	7.53391	7.01179	6.79333	8.1858	7.03317
hsa-miR-29b-3p	2.76068	2.43149	4.13357	3.29482	3.60787	3.78684	2.03626	2.18014	4.25642	2.27818
hsa-miR-29b-2-5p	0.447362	1.55997	2.45628	1.41532	1.18071	1.08447	-0.0319815	2.03637	1.14819	0.586539
hsa-miR-29c-3p	1.6869	1.13478	3.22657	2.95406	2.83434	3.08472	1.93275	2.07368	3.11455	1.43174
hsa-miR-29c-5p	4.04628	3.83165	4.54601	4.74454	4.61192	4.42595	4.22701	4.62216	4.25642	4.59141
hsa-miR-301a-3p	1.54116	0.706102	0.397989	-0.393249	2.07485	1.42784	-0.526782	-0.846876	0.22805	-1.45258
hsa-miR-301a-5p	4.33869	3.69161	4.13357	4.21325	4.41541	4.14538	3.50375	2.59369	4.39425	3.28608
hsa-miR-301b-3p	0.987133	1.00554	1.48906	0.307847	1.18071	1.08447	1.07996	1.91829	0.428071	1.02848
hsa-miR-3064-5p	3.67913	3.94173	3.64249	3.42851	3.08652	2.49432	3.35152	3.33911	2.59655	3.4371
hsa-miR-3065-5p	-0.152769	-0.992916	0.397989	0.481995	-0.956304	-0.734514	1.17374	0.128665	1.70551	-0.725989
hsa-miR-3074-5p	3.47353	2.82535	3.70972	2.24239	2.83434	3.22321	3.82608	4.05027	2.79062	3.4371
hsa-miR-30a-3p	5.01339	5.96794	4.45097	4.85158	5.14367	5.53538	5.11391	3.21104	5.19789	4.58063
hsa-miR-30a-5p	7.64025	8.26654	7.1759	7.47315	7.898	8.54043	8.50288	8.01138	8.033	7.21489
hsa-miR-30b-3p	5.19492	5.59377	5.31807	4.46223	4.38885	4.34735	5.19444	5.42273	4.50906	4.42064
hsa-miR-30b-5p	5.49126	5.24585	6.57213	5.82437	6.55649	6.83289	5.38786	4.91204	6.11067	5.6422
hsa-miR-30c-1-3p	4.73202	5.20963	4.93823	4.28552	4.71172	4.41956	4.911	4.86493	4.2695	4.74087
hsa-miR-30c-5p	9.98035	9.36547	10.0222	9.6574	9.54543	9.67469	9.39599	7.91896	9.92569	8.74537
hsa-miR-30c-2-3p	2.54821	2.82535	1.76673	0.777623	0.751075	2.3673	2.08535	2.83005	1.98484	1.8217
hsa-miR-30d-3p	3.05726	2.97095	3.64249	3.47046	4.20317	4.12981	3.70565	3.5655	3.47245	3.5738
hsa-miR-30d-5p	14.5416	14.6329	14.7023	14.5797	14.9398	15.0918	14.8349	14.2782	14.7598	14.0691
hsa-miR-30e-3p	8.82881	8.9523	9.00009	9.1073	9.45911	9.48121	8.55392	6.92674	9.12331	8.43675
hsa-miR-30e-5p	11.3002	11.2192	11.4977	11.3458	11.878	11.991	11.5501	11.512	11.8551	10.8042
hsa-miR-3115	0.869925	0.529306	-0.470108	1.97736	1.85964	1.42784	1.87807	-0.0206	1.62633	0.033101
hsa-miR-3120-3p	5.45102	5.40166	5.67422	5.67093	5.37776	5.71827	5.8977	5.65276	5.21152	4.97011
hsa-miR-3120-5p	4.45518	4.80597	4.45097	5.03048	4.34808	4.27134	4.81965	5.00187	3.40288	4.83456
hsa-miR-3124-5p	1.81925	1.00554	0.81925	1.23239	0.908935	0.876314	1.98543	1.04293	-0.281238	1.66728
hsa-miR-3127-3p	1.94048	1.64921	1.32722	0.637368	0.751075	1.01837	1.4977	1.25265	2.16373	1.18846
hsa-miR-3127-5p	1.81925	0.863577	1.94473	0.109753	0.751075	0.632973	2.08535	1.54601	-0.00423684	-0.351086
hsa-miR-3135a	-0.760787	1.00554	0.224942	-1.81113	1.40931	-0.0277994	-1.89895	0.607027	-1.07546	0.64288
hsa-miR-3138	4.34968	4.16999	3.6932	2.95406	2.911	3.06848	4.69074	3.95352	3.56028	3.80124
hsa-miR-3140-3p	1.46237	0.863577	1.41041	-0.119937	2.00662	1.376	1.34479	1.11628	1.14819	1.77204
hsa-miR-3143	1.09553	1.64921	1.1449	1.13143	2.14	1.26635	1.42327	-0.0206	1.70551	0.336197
hsa-miR-3146	1.19635	1.46483	0.93616	0.307847	1.51133	0.340091	1.34479	-0.375375	0.901482	1.18846
hsa-miR-3150a-5p	3.85906	3.62716	3.05621	4.26183	2.62272	1.6184	3.29003	2.74009	2.27175	3.52217
hsa-miR-3157-3p	-0.424981	0.0934596	0.397989	2.89368	1.29953	0.105529	1.76208	1.11628	1.0301	2.1085
hsa-miR-3158-3p	4.17539	4.82524	5.28538	6.47417	5.56139	4.872	4.92455	7.72303	5.56998	6.2033
hsa-miR-3161	1.81925	-1.66976	1.48906	1.7913	-2.98677	-2.98677	1.98543	1.43572	2.79062	-2.98677
hsa-miR-3164	0.869925	0.706102	1.0443	1.23239	1.69597	0.949089	1.34479	1.64847	-0.00423684	1.91617
hsa-miR-3173-5p	2.62257	3.36268	1.23894	2.19313	1.78012	0.444466	3.03904	0.501473	1.4536	2.59616
hsa-miR-3174	2.58587	2.89999	2.24589	1.72354	2.94786	2.61105	2.46511	1.25265	2.21875	1.8697
hsa-miR-3175	2.2053	1.13478	0.0282723	1.65244	1.6066	0.541796	1.07996	2.5145	0.760264	0.336197
hsa-miR-3177-3p	4.99251	5.22423	5.18854	5.18962	4.69013	5.01021	5.6672	6.11987	5.0157	5.76786
hsa-miR-3180-3p	1.37903	1.00554	-0.470108	1.41532	0.908935	2.69808	2.42752	2.03637	-1.73536	1.1501
hsa-miR-3180	1.37903	1.00554	-0.470108	1.41532	0.908935	2.69808	2.42752	2.03637	-1.73536	1.1501
hsa-miR-3187-3p	1.46237	1.13478	-0.803466	0.109753	0.136468	-0.522853	0.97965	1.43572	-0.624374	0.941306
hsa-miR-3188	1.61587	3.43975	3.00359	2.14214	1.51133	3.11666	3.29003	2.80808	2.16373	-0.245031
hsa-miR-3190-3p	2.76068	3.10318	2.97655	2.65991	2.75338	2.73971	2.88118	3.48471	3.27891	3.47639
hsa-miR-3191-3p	4.56295	4.25775	4.33864	4.17571	3.53708	3.72602	4.41158	3.76113	3.62281	3.96489
hsa-miR-3192-5p	0.0761441	1.81268	-0.470108	-0.730733	-0.956304	-0.982658	1.07996	1.83384	-0.281238	0.848525
hsa-miR-3198	2.25289	1.55997	1.1449	0.905443	2.62272	1.42784	2.79526	3.26041	2.04697	2.33058
hsa-miR-32-3p	3.43278	3.7533	3.77396	3.19828	4.00758	4.3674	2.90872	1.49192	3.98209	1.91617
hsa-miR-32-5p	5.35615	5.37574	5.93174	4.85158	6.86182	6.53342	5.618	5.32942	6.43207	4.32056
hsa-miR-320a-3p	13.9658	14.0924	13.8681	13.7273	13.8277	13.3611	14.4822	15.3663	13.3873	14.0872
hsa-miR-320b	9.53336	9.66737	9.25275	9.34076	9.11979	9.0295	10.3431	10.9108	9.69413	9.63347
hsa-miR-320c	7.08343	6.91793	6.54937	6.53721	6.36539	6.26247	7.71511	8.11063	6.8704	7.23508
hsa-miR-320d	6.60609	6.20717	5.80296	5.72391	5.55544	5.28431	6.49192	7.31827	6.12874	6.38564
hsa-miR-320e	4.43469	4.25775	4.04523	3.84995	4.07577	3.50246	4.63413	5.77953	3.25279	4.4837
hsa-miR-323a-3p	6.97763	6.3995	5.46638	7.1033	4.57705	7.01235	6.46202	4.3606	8.05585	6.31045
hsa-miR-323a-5p	3.7962	2.97095	0.81925	1.41532	-0.14465	2.25697	3.18132	1.83384	2.41998	3.06679
hsa-miR-323b-3p	6.55717	7.02185	4.87373	7.55584	5.86097	7.54936	7.23081	5.74236	8.42538	7.01993
hsa-miR-324-3p	1.81925	2.02765	2.45628	1.13143	1.51133	2.71904	1.87807	3.82815	1.91991	2.83253
hsa-miR-324-5p	0.60238	0.529306	1.82854	0.905443	1.85964	2.3405	1.98543	1.74413	1.25733	1.26225
hsa-miR-326	3.85906	3.58254	5.0656	3.97178	4.66821	5.18234	5.02234	5.97211	4.8338	4.71482
hsa-miR-328-3p	10.4249	10.3202	9.75012	10.5558	9.53032	8.84307	10.5875	9.023	9.20733	9.96568
hsa-miR-329-3p	5.04076	4.91795	4.25107	5.31002	3.65321	6.05762	5.02234	4.41248	6.46942	5.0478
hsa-miR-329-5p	2.94583	3.36268	1.8878	2.0344	-0.14465	2.44485	2.42752	1.69709	3.44963	1.72061
hsa-miR-330-3p	9.83082	9.66101	9.68321	9.83497	9.19165	9.19574	9.81339	9.70354	9.16506	9.66697
hsa-miR-330-5p	5.08088	5.43968	5.9802	5.9813	5.79171	5.59612	5.57567	7.20621	5.00008	6.24712
hsa-miR-331-3p	4.68941	4.02746	4.79851	4.29722	4.93924	4.80985	4.74523	4.08722	5.09136	4.59141
hsa-miR-331-5p	4.4139	4.74653	4.98647	4.95862	5.25814	5.33611	4.72987	3.74965	5.02344	4.30755
hsa-miR-335-3p	8.32677	9.01766	8.59423	7.80054	8.93539	8.87319	8.37729	5.62161	9.28391	7.21895
hsa-miR-335-5p	5.30061	5.0792	5.05271	4.76154	6.01652	5.92634	5.41212	4.95765	6.15013	4.32487
hsa-miR-337-3p	3.39085	4.28585	2.70721	2.98333	2.62272	4.16078	3.93723	1.83384	5.17024	3.73151
hsa-miR-337-5p	0.27366	0.32778	-0.803466	1.02285	0.136468	2.58845	1.17374	1.43572	2.55439	2.00482
hsa-miR-338-3p	0.742345	0.0934596	0.0282723	0.307847	0.136468	2.07383	-1.28586	1.18608	0.603708	0.11505
hsa-miR-338-5p	5.1199	5.60496	4.86638	5.11224	5.22099	5.74917	5.49167	4.84888	5.02344	4.32917
hsa-miR-339-3p	6.5236	6.33035	7.07433	6.87835	7.14775	6.93496	6.96501	8.47498	6.49193	7.51763
hsa-miR-339-5p	7.15564	7.061	8.14674	7.5764	8.14612	7.78005	7.35362	7.3414	7.52406	7.11075
hsa-miR-33a-5p	0.987133	1.13478	1.1449	0.777623	1.78012	2.31319	0.33577	1.99808	1.78058	1.02848
hsa-miR-340-3p	9.75847	9.74376	9.54364	9.98087	9.30518	9.15714	9.10377	6.77646	9.61942	8.27571
hsa-miR-340-5p	9.13854	9.61294	9.45671	9.30027	10.4405	10.6752	9.48958	8.81981	10.3947	7.69881
hsa-miR-342-3p	6.44894	7.65294	7.35063	7.04897	7.05789	6.54079	6.44802	5.92441	6.58386	6.1102
hsa-miR-342-5p	8.0687	8.64979	7.50173	7.01748	6.74889	6.18737	8.01109	7.05235	7.75913	6.99783
hsa-miR-345-5p	5.02714	5.28814	6.21525	6.40556	6.51103	6.68359	6.09339	7.53939	6.09237	6.40206
hsa-miR-34a-5p	-0.760787	-0.534044	1.0443	0.307847	0.136468	1.78669	-2.98677	0.501473	-2.98677	0.586539
hsa-miR-3605-3p	5.50115	5.20963	3.82033	5.05825	3.60787	3.06848	4.82689	1.87668	4.10401	3.69866
hsa-miR-3605-5p	3.64387	3.60503	3.08181	3.34078	3.32932	3.1785	3.9238	3.22768	2.86149	3.2593
hsa-miR-361-3p	8.71341	9.3749	9.46129	9.57718	9.83701	9.81774	9.24719	9.73608	9.73008	9.81291
hsa-miR-361-5p	5.46119	5.81722	5.94226	4.80317	5.76614	6.52897	5.02234	5.09099	5.58052	4.45645
hsa-miR-3613-3p	-0.424981	0.0934596	1.0443	0.109753	0.908935	-1.28253	0.33577	-1.55186	-0.624374	0.11505
hsa-miR-3613-5p	4.39281	4.89988	5.21192	3.80148	5.3297	5.75171	4.4682	3.41375	5.83941	4.54781
hsa-miR-3615	8.17521	8.00433	8.55991	9.33474	8.64264	8.0322	8.82041	9.48125	8.34806	9.01238
hsa-miR-3617-5p	1.09553	2.89999	1.48906	1.85602	2.00662	1.26635	2.26656	2.07368	1.25733	2.27818
hsa-miR-362-5p	2.0523	2.70563	3.08181	3.55086	2.37464	2.94936	3.22579	3.03308	2.27175	3.91429
hsa-miR-3620-5p	-0.152769	-2.98677	-0.199503	-1.81113	0.37164	1.6184	-1.28586	1.99808	1.25733	1.55431
hsa-miR-363-3p	8.87041	8.90778	9.18901	9.24923	9.70834	8.94389	8.80354	9.57367	9.04365	9.13653
hsa-miR-363-5p	3.23367	3.33605	1.32722	1.97736	0.908935	1.86401	1.4977	0.501473	1.98484	1.8459
hsa-miR-3679-5p	3.69645	3.92396	3.96494	3.62701	3.89885	3.60737	4.57519	5.03061	3.53882	4.4085
hsa-miR-3682-3p	0.742345	-0.534044	-1.86202	-0.730733	1.05121	-0.338309	0.33577	0.128665	-1.07546	0.033101
hsa-miR-3688-3p	-1.83225	-0.186441	1.41041	0.307847	0.573796	0.444466	-0.258272	1.78968	1.0301	1.11069
hsa-miR-369-3p	6.34297	7.6717	5.74804	7.33807	6.65728	9.17503	6.1608	6.67694	8.36416	6.97743
hsa-miR-369-5p	6.26677	6.13561	4.55518	6.22131	4.83489	6.64715	5.80181	4.24271	7.2645	5.85093
hsa-miR-3690	1.6869	0.529306	-2.98677	0.777623	0.751075	-1.28253	-2.98677	-2.98677	0.603708	-2.98677
hsa-miR-3691-5p	-1.19926	0.32778	0.692025	-0.393249	0.908935	0.541796	0.97965	2.14552	0.901482	0.895661
hsa-miR-370-3p	10.375	10.5155	9.66929	10.876	9.62759	11.3673	11.0469	12.5165	12.003	12.6113
hsa-miR-370-5p	1.6869	0.0934596	0.397989	1.65244	-1.64042	1.47789	-0.856962	0.263924	2.16373	1.18846
hsa-miR-374a-3p	4.64551	4.97948	5.02658	5.00216	5.84152	5.92409	4.51375	3.24414	5.75817	4.40035
hsa-miR-374a-5p	6.23454	6.62526	6.37911	5.61592	7.25641	6.98124	5.84522	4.62216	7.0017	3.61663
hsa-miR-374b-3p	2.91657	3.48894	3.53537	3.36322	3.86071	4.47606	2.38893	1.69709	3.11455	2.61035
hsa-miR-374b-5p	6.28692	6.50489	7.30652	5.96672	7.5792	8.02275	5.87344	5.67417	6.87683	4.64756
hsa-miR-375-3p	4.21198	3.90596	2.5692	3.31798	3.82153	4.59988	3.53942	2.27928	5.21828	3.35516
hsa-miR-376a-3p	0.987133	-0.534044	-0.470108	1.13143	0.573796	2.04091	-0.0319815	1.69709	1.85192	0.985552
hsa-miR-376c-3p	0.60238	1.36298	1.23894	0.481995	0.751075	1.86401	1.07996	1.83384	2.75384	0.848525
hsa-miR-377-3p	0.742345	1.25339	-0.199503	0.637368	0.37164	1.26635	1.98543	1.54601	3.05533	1.79708
hsa-miR-377-5p	0.27366	1.36298	0.224942	2.50708	0.751075	2.25697	2.30851	3.22768	2.41998	3.63063
hsa-miR-378a-3p	8.61212	8.6779	9.38139	9.31689	9.42602	9.08	9.64912	10.3898	9.09602	9.84338
hsa-miR-378a-5p	-0.424981	0.0934596	-0.199503	0.481995	-0.14465	0.541796	0.33577	0.387582	-0.281238	1.26225
hsa-miR-378c	3.13552	3.36268	4.48015	4.15012	4.71172	4.16078	4.29119	6.41153	4.13294	5.16065
hsa-miR-378d	2.10513	2.78654	3.6932	3.31798	3.99002	3.50246	3.53942	5.49326	3.19907	4.43666
hsa-miR-378f	-0.760787	-0.534044	1.56365	1.49877	1.40931	0.632973	1.34479	2.97511	0.760264	2.14797
hsa-miR-378g	0.0761441	0.0934596	1.1449	0.777623	1.85964	0.949089	1.17374	1.91829	0.760264	0.466791
hsa-miR-378i	4.16299	4.35381	4.79077	4.85158	5.00191	5.15568	6.04458	6.52698	5.4601	5.69645
hsa-miR-379-3p	3.32557	3.71247	2.73974	3.98631	2.62272	4.79512	3.22579	0.884007	4.60512	1.66728
hsa-miR-379-5p	9.63031	10.0903	8.75157	10.1398	8.86908	10.429	9.55149	9.83615	11.0159	10.5437
hsa-miR-380-5p	1.81925	1.64921	0.397989	1.97736	-0.956304	2.31319	1.56847	2.54138	3.30457	2.26028
hsa-miR-381-3p	9.036	8.86418	8.36514	9.78572	8.33881	10.2215	9.28183	10.379	10.6872	9.56438
hsa-miR-382-3p	4.00518	3.86929	3.03014	4.98779	3.18242	5.62695	4.3922	2.85169	5.2713	4.71482
hsa-miR-382-5p	8.80057	9.22375	7.64495	9.04664	7.58798	9.41511	8.60163	9.24415	9.33616	9.7054
hsa-miR-3909	2.0523	2.02765	2.10315	2.33612	1.29953	1.93739	2.76544	0.607027	2.16373	0.799796
hsa-miR-3913-5p	2.91657	2.61991	2.67392	3.86575	3.35698	3.32242	2.26656	3.38435	3.25279	3.44504
hsa-miR-3920	0.27366	1.88795	1.56365	-0.119937	2.14	1.74642	-0.856962	0.387582	1.3588	1.49433
hsa-miR-3928-3p	3.30314	3.5365	4.00564	3.6816	3.84125	3.33605	3.98975	5.52727	3.53882	4.81016
hsa-miR-3960	-0.152769	0.706102	0.397989	1.23239	-0.956304	-0.522853	-0.258272	-0.0206	-1.73536	0.11505
hsa-miR-409-3p	12.4382	12.1377	10.532	12.5184	9.63573	11.8897	12.2527	10.9665	13.1524	12.8481
hsa-miR-409-5p	3.85906	2.82535	2.863	4.05684	2.14	4.60552	3.44853	3.26041	4.60512	4.61976
hsa-miR-410-3p	3.76371	3.48894	2.37576	3.44964	2.42779	4.79017	3.18132	2.64416	4.77994	2.69273
hsa-miR-411-3p	5.69453	5.69155	4.08375	5.46329	4.04208	5.9082	4.96446	2.54138	6.7932	3.96489
hsa-miR-411-5p	7.54788	7.40645	6.55395	7.91508	6.48619	8.16129	7.26982	6.60231	8.6843	6.85309
hsa-miR-412-5p	2.85622	0.863577	2.05225	2.65991	2.00662	4.28546	3.0139	-0.18711	4.72398	1.55431
hsa-miR-421	6.13327	5.72786	5.71978	5.37219	5.80683	6.58713	5.50074	4.53791	6.00116	4.94231
hsa-miR-422a	-0.152769	-0.534044	0.692025	0.637368	-0.14465	-0.338309	0.16358	1.59815	-0.00423684	0.799796
hsa-miR-423-3p	13.6111	13.3546	13.2416	13.3237	12.6791	12.5797	13.8673	13.1867	12.5955	13.7897
hsa-miR-423-5p	15.0089	15.2882	14.1675	14.4995	13.9947	13.8012	15.199	14.8233	14.5011	14.3948
hsa-miR-424-3p	4.48538	6.27183	5.42196	6.57134	5.76097	4.41956	5.95165	2.91472	5.16325	6.07223
hsa-miR-424-5p	-1.19926	0.0934596	0.552485	0.109753	2.07485	-0.522853	-1.89895	-0.375375	0.603708	0.192594
hsa-miR-425-3p	5.80242	5.66505	6.97193	6.11953	6.80521	7.28608	6.41958	6.78069	6.1143	6.61332
hsa-miR-425-5p	10.1751	9.70069	10.3084	10.8297	10.4132	10.3676	10.2174	10.9939	10.0358	11.1455
hsa-miR-4286	1.75459	1.25339	3.29385	1.91797	3.38413	3.78684	1.63593	2.97511	1.91991	2.73222
hsa-miR-429	0.742345	-0.534044	2.05225	0.109753	1.85964	2.07383	1.42327	0.263924	1.70551	0.11505
hsa-miR-4306	-2.98677	0.706102	-1.23776	-1.17208	-2.98677	0.340091	0.871844	-0.18711	1.78058	-0.876258
hsa-miR-431-3p	0.869925	1.46483	0.397989	1.49877	0.136468	2.41946	1.82124	1.59815	2.16373	2.5079
hsa-miR-431-5p	4.68941	4.57493	4.41113	5.7999	4.51701	6.09016	4.86955	6.4368	5.90798	6.47079
hsa-miR-432-5p	9.11418	8.99016	6.8071	8.2951	6.81771	8.46644	9.02535	8.39342	9.70109	8.32146
hsa-miR-4326	-2.98677	3.92396	4.80621	5.24505	5.97249	-2.98677	0.628564	5.63727	4.92761	5.46016
hsa-miR-433-3p	7.17584	7.83871	6.05321	6.88999	5.27274	7.41852	7.15952	7.75209	7.88033	8.28376
hsa-miR-4429	2.62257	1.88795	2.67392	2.29001	2.62272	1.93739	2.93574	4.00271	1.85192	2.82036
hsa-miR-4433a-3p	0.742345	1.64921	-2.98677	-1.81113	-0.14465	1.66235	1.07996	-0.0206	0.428071	-2.98677
hsa-miR-4433b-3p	8.52454	9.54334	9.52013	10.0049	8.3152	9.29461	8.9631	7.52684	8.5633	8.23132
hsa-miR-4433b-5p	8.53119	9.10651	7.66203	7.35915	8.47602	8.87873	8.56424	6.51517	8.50708	5.44835
hsa-miR-4435	4.36058	3.85059	4.05818	3.75132	3.76069	3.94644	4.24872	4.42697	3.22618	3.67183
hsa-miR-4446-3p	8.40258	8.3579	7.45596	7.77042	7.5836	7.53021	8.42456	7.38472	7.27751	6.76381
hsa-miR-4448	0.869925	0.529306	0.81925	1.02285	-0.494135	0.227572	1.4977	-0.591949	-0.00423684	-0.46556
hsa-miR-4449	-1.19926	0.32778	-0.803466	-0.393249	0.573796	-0.982658	0.755326	-0.591949	-0.624374	1.3994
hsa-miR-4470	2.2053	1.81268	2.67392	2.58552	2.52855	2.31319	2.53746	3.59145	2.04697	3.36356
hsa-miR-4473	2.72737	3.33605	3.03014	3.49098	3.05309	2.3405	3.18132	1.87668	2.96166	2.39761
hsa-miR-4489	-0.152769	0.32778	1.1449	0.637368	-1.64042	-0.338309	-0.856962	-0.591949	-0.281238	0.466791
hsa-miR-4498	0.742345	1.46483	-0.470108	0.307847	-0.494135	0.632973	1.34479	2.37204	0.428071	0.941306
hsa-miR-4504	0.27366	-0.186441	1.1449	0.637368	2.00662	0.876314	-2.98677	-0.18711	0.22805	0.466791
hsa-miR-4508	5.24286	5.85523	5.4468	6.0312	6.00345	4.62231	6.00046	6.78351	5.42543	5.80999
hsa-miR-450a-5p	2.0523	4.27187	3.64249	3.53118	4.44149	3.41525	3.22579	1.31629	4.18913	4.0816
hsa-miR-450a-2-3p	0.742345	0.863577	-0.470108	-0.119937	0.136468	-0.338309	1.07996	-1.15673	-0.281238	0.586539
hsa-miR-450b-5p	0.0761441	2.70563	2.29049	3.14747	3.35698	2.13749	2.76544	-0.375375	3.66304	2.1085
hsa-miR-4510	1.54116	2.52877	1.82854	1.02285	2.07485	1.376	1.87807	0.884007	1.85192	0.466791
hsa-miR-4511	1.46237	0.32778	1.41041	1.57765	1.51133	0.718729	1.34479	0.965657	2.21875	1.98317
hsa-miR-451a	13.9418	14.0149	14.2263	15.2277	14.7935	13.9703	12.8492	14.6133	15.6417	14.3305
hsa-miR-452-5p	3.66161	4.54035	2.863	5.05136	4.88326	3.53829	5.5885	7.19355	4.75223	5.22435
hsa-miR-4533	2.54821	3.00516	1.23894	2.29001	0.573796	1.08447	2.42752	2.18014	1.54255	3.03557
hsa-miR-454-3p	4.97842	6.34378	5.55131	5.81219	6.08843	6.57999	4.18258	3.98323	5.47712	4.4837
hsa-miR-454-5p	3.73047	3.28126	3.10697	2.83067	3.99002	4.02429	2.96227	1.11628	3.83137	2.41389
hsa-miR-4638-5p	0.742345	1.36298	0.692025	0.777623	0.751075	0.541796	-0.0319815	1.43572	1.54255	1.52463
hsa-miR-4644	0.447362	0.529306	0.224942	-1.17208	-0.14465	0.444466	1.34479	-0.846876	-0.624374	0.402971
hsa-miR-4645-3p	0.869925	1.36298	1.70216	1.49877	0.751075	1.376	1.87807	1.59815	0.760264	2.74515
hsa-miR-4646-3p	0.0761441	0.529306	-0.803466	0.637368	-1.64042	-0.522853	0.871844	-0.846876	-1.73536	0.466791
hsa-miR-4646-5p	1.54116	1.64921	1.48906	0.109753	-0.494135	-0.522853	2.26656	1.18608	1.4536	1.18846
hsa-miR-4647	0.447362	1.36298	0.93616	1.57765	1.29953	0.541796	-0.0319815	1.69709	-0.624374	0.64288
hsa-miR-4654	1.81925	2.15501	1.48906	0.637368	2.14	2.00722	2.79526	3.03308	0.760264	2.44591
hsa-miR-4659a-3p	2.10513	1.88795	1.63457	1.32676	2.37464	2.07383	1.98543	-0.18711	2.27175	1.02848
hsa-miR-4659b-3p	4.04628	4.19984	3.89445	3.86575	4.24819	4.06579	3.08804	2.64416	4.08932	3.04605
hsa-miR-4661-5p	2.50955	2.2147	1.56365	3.34078	2.98379	1.93739	2.34928	2.48711	2.16373	2.44591
hsa-miR-4662a-5p	1.94048	2.09273	2.49491	2.89368	2.31946	2.73971	1.82124	-1.15673	3.72136	-0.146242
hsa-miR-4664-3p	1.46237	1.25339	1.56365	2.3808	2.00662	1.93739	3.20372	1.59815	1.4536	2.78324
hsa-miR-4665-5p	4.82155	4.89988	4.42119	3.98631	3.93601	4.09013	4.47743	5.76249	3.02478	4.88215
hsa-miR-4667-5p	0.447362	0.529306	0.552485	1.13143	0.751075	0.541796	-0.0319815	1.78968	-0.281238	1.8459
hsa-miR-4676-3p	0.60238	1.00554	0.552485	0.109753	1.6066	0.876314	1.76208	0.705381	0.428071	2.1085
hsa-miR-4677-3p	2.15608	2.15501	2.33376	2.98333	3.21302	3.08472	2.70389	3.49849	2.79062	2.27818
hsa-miR-4677-5p	0.742345	-0.992916	0.224942	-1.17208	1.05121	1.376	-1.28586	-2.98677	-0.624374	-1.23389
hsa-miR-4685-3p	-2.98677	1.55997	0.397989	0.905443	0.908935	0.444466	0.628564	0.387582	-0.00423684	0.033101
hsa-miR-4688	0.447362	1.81268	1.41041	-0.730733	1.05121	0.718729	0.16358	1.11628	0.901482	0.799796
hsa-miR-4709-5p	-0.424981	0.0934596	0.692025	1.02285	-0.956304	0.718729	1.2618	-0.375375	0.603708	0.941306
hsa-miR-4732-3p	3.47353	3.51291	0.397989	4.04301	1.40931	1.42784	3.0139	3.62953	3.11455	3.58822
hsa-miR-4732-5p	3.74719	4.19984	1.63457	3.47046	3.38413	2.19847	3.26893	3.9734	4.97632	3.37192
hsa-miR-4738-3p	2.76068	1.81268	1.70216	1.41532	1.29953	0.632973	1.56847	2.76311	1.62633	2.24216
hsa-miR-4742-3p	1.37903	0.529306	0.692025	1.41532	0.908935	1.14768	1.17374	-2.09782	0.760264	0.64288
hsa-miR-4742-5p	3.08382	3.00516	1.94473	2.6232	2.87318	2.65522	2.26656	0.884007	2.63751	1.26225
hsa-miR-4743-5p	0.987133	1.00554	1.23894	1.02285	0.751075	-0.0277994	1.70038	1.95874	0.901482	1.52463
hsa-miR-4746-5p	4.00518	4.24349	4.22833	4.81135	4.05902	4.16842	4.83409	4.5774	3.86625	4.36311
hsa-miR-4750-5p	2.72737	3.22431	2.29049	1.23239	1.69597	2.49432	2.79526	2.78577	2.21875	2.04719
hsa-miR-4755-5p	0.987133	1.46483	1.41041	0.905443	1.29953	-0.174716	0.628564	-0.846876	1.3588	0.985552
hsa-miR-4762-3p	0.27366	-0.992916	0.552485	1.23239	-1.64042	0.227572	0.33577	0.797457	0.22805	-0.245031
hsa-miR-4781-3p	-1.19926	0.863577	0.224942	0.777623	-0.494135	0.799672	-0.526782	0.705381	0.428071	0.527907
hsa-miR-4786-5p	1.54116	0.863577	1.82854	2.3808	2.20233	1.26635	1.07996	1.64847	-0.281238	2.38114
hsa-miR-483-5p	3.93397	2.74665	1.70216	3.60835	3.65321	1.20823	3.29003	2.48711	2.92904	3.17583
hsa-miR-484	9.73823	9.80724	9.95191	9.65512	9.99558	9.81439	10.0946	8.9237	10.0216	9.51004
hsa-miR-485-3p	7.45045	6.67126	4.20522	6.1934	2.87318	4.71912	6.26302	2.74009	5.79936	5.7326
hsa-miR-485-5p	8.02825	8.42894	6.05966	7.81078	5.1751	7.06242	7.63699	6.65403	8.03588	8.07565
hsa-miR-486-3p	7.57505	8.20348	7.27911	7.56918	7.07673	6.19674	7.6308	7.14399	7.77183	6.77803
hsa-miR-486-5p	14.0824	14.2183	13.6654	13.9996	13.4363	12.6771	13.9915	13.4037	13.6926	13.5681
hsa-miR-487a-3p	1.19635	1.00554	-0.470108	1.65244	-0.494135	2.41946	1.56847	0.387582	2.21875	1.6119
hsa-miR-487a-5p	4.7236	4.95343	3.03014	4.35435	2.98379	4.07395	4.78292	3.41375	4.63576	4.83758
hsa-miR-487b-3p	4.92066	4.89988	4.43119	5.25708	4.23334	6.32191	4.83409	4.30678	6.28514	5.70475
hsa-miR-487b-5p	0.447362	0.32778	-0.199503	-0.730733	-0.956304	1.376	0.755326	0.128665	0.901482	0.527907
hsa-miR-490-3p	-0.760787	-1.66976	0.692025	-0.119937	0.136468	1.08447	0.489582	2.56777	1.3588	2.75796
hsa-miR-491-5p	1.88114	0.863577	2.67392	0.777623	1.40931	1.20823	2.30851	3.88172	1.70551	2.69273
hsa-miR-493-3p	9.32509	9.55313	8.66264	9.99373	8.43848	10.572	9.68689	10.3692	10.3484	11.0873
hsa-miR-493-5p	8.35567	8.65653	7.31329	8.75311	7.45189	9.82365	7.71511	6.65095	9.96015	8.28569
hsa-miR-494-3p	5.52073	5.43968	5.35529	6.10629	5.69204	7.13245	5.54967	5.57684	7.46413	6.24598
hsa-miR-494-5p	-1.19926	0.863577	-1.23776	-1.81113	-2.98677	-0.0277994	0.489582	0.128665	1.14819	0.033101
hsa-miR-495-3p	8.17521	8.04395	6.8071	8.3787	6.44489	8.75891	7.75643	6.22516	9.34198	8.11974
hsa-miR-496	-0.424981	-1.66976	0.0282723	0.777623	-1.64042	1.01837	0.33577	-2.09782	1.3588	-0.46556
hsa-miR-497-5p	1.94048	-0.992916	0.0282723	0.777623	2.31946	0.718729	0.33577	1.31629	-1.07546	-0.351086
hsa-miR-4999-5p	0.27366	-0.534044	0.397989	0.481995	-0.14465	0.340091	-0.526782	-2.98677	-0.281238	1.1501
hsa-miR-499a-5p	3.36942	3.13443	3.27177	3.24736	3.53708	3.70516	2.96227	2.74009	3.56028	2.1673
hsa-miR-5004-3p	0.987133	1.46483	1.63457	1.41532	1.18071	-0.734514	1.42327	-0.375375	0.603708	0.985552
hsa-miR-5004-5p	1.09553	0.706102	0.692025	0.307847	-0.956304	0.949089	0.16358	0.128665	-0.624374	-0.725989
hsa-miR-5009-5p	-0.152769	1.00554	0.397989	0.905443	2.00662	0.340091	1.42327	0.705381	1.0301	1.72061
hsa-miR-500a-3p	3.74719	4.10838	5.02658	4.33177	4.79499	4.97579	4.54918	6.08146	4.67564	4.98107
hsa-miR-501-3p	5.54004	5.51285	5.54672	6.2577	5.94085	5.46267	6.2842	6.21267	6.48072	5.84644
hsa-miR-501-5p	0.987133	2.02765	1.70216	1.49877	0.908935	0.632973	2.13283	0.884007	0.22805	1.66728
hsa-miR-5010-3p	3.81217	3.7533	3.92306	3.51122	3.95424	3.87353	3.5217	2.48711	3.60227	3.45294
hsa-miR-5010-5p	3.23367	3.28126	1.23894	2.4662	1.85964	1.08447	3.65776	2.93513	2.82649	2.33058
hsa-miR-502-3p	3.20975	3.71247	4.22833	3.76823	4.4671	4.32017	4.27011	5.50355	4.38225	4.39216
hsa-miR-503-5p	2.34361	4.91795	4.48015	4.26183	5.61966	3.14791	4.89042	2.93513	4.5738	5.0582
hsa-miR-504-5p	3.67913	2.74665	2.05225	4.48287	3.01885	2.83879	3.33131	1.43572	1.98484	2.97101
hsa-miR-505-3p	6.14277	5.85054	6.87091	6.15211	6.51103	5.98809	5.97789	5.23378	6.16421	6.49012
hsa-miR-505-5p	6.41535	6.64438	5.47606	5.36665	4.87371	4.71391	5.48711	4.50414	6.02064	5.2563
hsa-miR-509-3-5p	-0.760787	1.13478	0.81925	0.307847	-1.64042	0.444466	-0.526782	-0.846876	-1.73536	-2.98677
hsa-miR-5100	4.25935	2.52877	0.552485	2.4662	-0.494135	-0.338309	2.53746	1.64847	0.901482	4.09175
hsa-miR-511-5p	2.65835	2.09273	2.63985	2.86252	2.14	1.90117	3.13543	2.64416	2.10653	2.63834
hsa-miR-514a-3p	1.37903	1.55997	1.48906	2.86252	2.07485	1.86401	1.76208	1.64847	2.37225	1.8217
hsa-miR-516b-5p	0.742345	0.0934596	0.0282723	2.29001	1.18071	-0.734514	0.16358	-2.98677	1.62633	0.11505
hsa-miR-5187-5p	2.79323	2.9359	2.37576	2.0344	2.47905	2.10601	3.53942	4.46256	2.41998	2.95996
hsa-miR-5189-3p	3.58929	3.95929	3.77396	3.31798	3.30111	3.34956	4.0773	3.26041	-1.73536	4.16573
hsa-miR-5189-5p	3.60771	4.04401	3.29385	2.42413	3.38413	3.16329	3.82608	4.36813	1.70551	3.79504
hsa-miR-5193	3.6259	3.19497	3.39944	3.24736	2.71113	2.54215	3.55693	1.37724	2.67734	2.82036
hsa-miR-532-3p	0.447362	-0.534044	1.56365	2.0344	1.18071	1.32221	1.2618	-0.0206	1.85192	-0.245031
hsa-miR-532-5p	7.8169	8.17746	8.59535	8.3593	8.60996	8.54117	8.7176	8.11287	8.69344	8.0305
hsa-miR-539-3p	3.1099	3.16502	2.24589	2.89368	1.51133	4.28546	3.57424	1.31629	4.95217	2.20522
hsa-miR-539-5p	4.00518	4.86305	3.83546	5.84445	3.41077	5.66795	4.13673	4.28309	5.47147	5.51402
hsa-miR-541-3p	1.46237	1.73326	-0.470108	1.72354	0.136468	1.376	1.82124	1.99808	2.7161	2.77066
hsa-miR-542-3p	0.987133	1.46483	2.05225	2.08928	3.32932	1.74642	1.87807	2.24698	3.32978	3.51464
hsa-miR-543	11.0804	10.3793	8.86052	11.0942	8.15106	9.85831	10.1418	7.87473	11.0633	10.5347
hsa-miR-548a-3p	1.37903	1.73326	1.70216	0.777623	2.6676	2.00722	1.17374	2.14552	1.78058	1.22583
hsa-miR-548ad-5p	0.742345	2.02765	1.23894	-1.17208	3.18242	1.86401	1.4977	2.80808	2.37225	0.697104
hsa-miR-548ae-5p	1.6869	3.28126	2.77156	2.14214	3.86071	3.28073	1.93275	3.01402	3.11455	2.06792
hsa-miR-548ag	2.25289	0.863577	2.41658	2.65991	2.75338	2.44485	2.8531	1.43572	2.99356	2.36448
hsa-miR-548ah-3p	1.75459	2.38027	3.1317	3.40708	3.76069	3.16329	2.38893	3.30814	2.27175	2.88018
hsa-miR-548am-3p	3.13552	3.16502	3.05621	4.46223	3.73982	4.39372	3.9768	3.42822	4.30807	4.00843
hsa-miR-548ap-5p	1.99748	2.2147	2.33376	2.83067	2.14	3.28073	2.22334	0.797457	3.37892	2.26028
hsa-miR-548aq-3p	0.987133	1.64921	2.92089	2.24239	1.69597	2.10601	1.17374	1.99808	1.91991	2.98197
hsa-miR-548ar-3p	1.6869	-0.534044	0.397989	1.49877	1.85964	1.01837	0.33577	-0.0206	1.25733	-0.351086
hsa-miR-548au-5p	-1.19926	-0.186441	-1.86202	0.307847	-0.494135	0.340091	-0.258272	-1.15673	0.760264	0.192594
hsa-miR-548av-3p	-0.152769	-0.186441	-0.470108	1.49877	1.05121	0.227572	-2.98677	-0.591949	1.0301	1.11069
hsa-miR-548ay-5p	2.10513	2.38027	2.49491	2.33612	3.84125	3.01862	2.6396	3.2765	2.82649	2.46166
hsa-miR-548az-5p	1.6869	2.43149	2.80269	2.58552	2.71113	2.71904	1.93275	3.51214	3.05533	3.83186
hsa-miR-548bc	2.25289	3.30891	3.70972	3.80148	4.14088	3.82602	2.82447	3.61695	3.19907	4.12675
hsa-miR-548d-5p	4.18769	4.01072	4.37015	4.16297	5.07036	4.27842	3.9768	4.19272	4.08932	4.27672
hsa-miR-548e-3p	3.78005	3.86929	4.23975	4.09756	4.00758	4.06579	4.0773	3.49849	4.2695	4.2633
hsa-miR-548f-3p	1.19635	-0.992916	0.397989	-0.393249	0.573796	0.949089	0.628564	-0.0206	1.85192	-0.725989
hsa-miR-548h-3p	-0.152769	0.0934596	0.692025	0.109753	0.37164	-0.0277994	0.755326	0.607027	0.603708	-0.0537853
hsa-miR-548j-3p	2.82507	3.28126	3.58992	3.7342	3.65321	4.64986	2.70389	3.53907	3.93358	3.413
hsa-miR-548j-5p	6.05152	5.92391	6.03037	5.80811	5.67016	6.48529	5.67524	4.13212	6.14303	5.68811
hsa-miR-548k	1.81925	2.61991	2.97655	3.01202	3.01885	2.8766	2.08535	2.74009	1.98484	2.70601
hsa-miR-548l	1.75459	2.27203	1.63457	2.58552	2.87318	2.25697	-0.856962	1.49192	1.3588	2.24216
hsa-miR-548n	0.0761441	1.95949	0.81925	1.23239	2.00662	1.14768	0.489582	0.607027	1.0301	0.033101
hsa-miR-548o-3p	5.79038	5.70202	5.8816	6.68704	6.44811	6.30468	5.71478	5.56379	5.65721	6.18088
hsa-miR-548p	1.75459	2.32716	3.17991	3.40708	3.76069	3.16329	2.38893	3.30814	2.27175	2.88018
hsa-miR-548q	1.81925	0.863577	0.81925	0.307847	-0.494135	0.876314	-0.856962	0.607027	0.901482	0.466791
hsa-miR-548u	1.46237	2.2147	2.5692	3.1731	3.48788	3.10078	2.53746	3.52567	3.11455	2.79572
hsa-miR-548z	-0.152769	0.0934596	0.692025	0.109753	0.37164	-0.0277994	0.755326	0.607027	0.603708	-0.0537853
hsa-miR-550a-5p	4.00518	4.12403	3.90882	4.35435	4.12487	3.80656	4.4307	5.31781	3.79562	4.50665
hsa-miR-550a-3-5p	1.6869	3.46455	2.19986	3.19828	3.1192	2.8766	2.50173	3.78382	3.08525	3.38849
hsa-miR-551b-5p	0.742345	1.55997	-0.470108	0.481995	0.573796	1.32221	0.871844	0.965657	-0.00423684	-1.45258
hsa-miR-552-3p	2.38692	2.15501	1.99949	3.27129	3.41077	2.13749	2.70389	1.49192	1.4536	3.48412
hsa-miR-556-3p	-1.19926	0.706102	1.70216	-2.98677	1.40931	1.97273	0.489582	-0.18711	1.25733	-2.02468
hsa-miR-556-5p	3.97712	4.15483	4.57335	4.39847	5.01933	4.80004	4.24872	4.95265	4.05949	3.80124
hsa-miR-5582-3p	-2.98677	-0.534044	0.692025	-0.119937	1.05121	0.340091	-2.98677	-2.09782	0.428071	-0.46556
hsa-miR-5584-5p	1.81925	2.89999	0.552485	0.637368	2.42779	2.04091	1.76208	2.85169	2.10653	1.77204
hsa-miR-5586-5p	-1.19926	1.64921	1.56365	0.777623	1.51133	0.541796	-0.526782	-2.98677	1.4536	-1.23389
hsa-miR-5587-3p	1.37903	0.32778	0.93616	0.777623	-2.98677	0.444466	-0.258272	-1.15673	-0.00423684	1.43174
hsa-miR-5697	0.27366	-0.992916	-0.199503	0.109753	-0.14465	-0.174716	0.755326	-0.0206	0.428071	-2.98677
hsa-miR-574-3p	5.53042	5.5711	6.10719	5.22681	6.7567	6.49292	5.10798	4.85425	5.59619	6.085
hsa-miR-574-5p	7.70157	8.72228	7.96949	8.36278	8.37562	8.59496	8.55501	9.88123	8.12228	8.68878
hsa-miR-576-3p	5.58257	5.97659	5.94575	6.54459	6.41559	6.37074	6.2197	8.00052	6.40267	7.47753
hsa-miR-576-5p	3.60771	3.13443	3.6932	2.6232	3.73982	3.34956	2.60635	0.501473	3.77741	2.63834
hsa-miR-579-5p	1.19635	-0.534044	0.224942	0.637368	0.573796	-0.338309	0.33577	0.387582	-0.624374	0.941306
hsa-miR-581	2.88671	3.00516	3.29385	4.02904	4.14088	3.44071	3.20372	2.69292	3.56028	3.08724
hsa-miR-582-3p	0.742345	-0.186441	2.67392	1.41532	2.42779	1.82587	0.489582	3.2765	3.40288	1.72061
hsa-miR-584-5p	10.6028	11.0877	10.2135	10.3135	10.1513	10.9166	10.754	10.4843	9.89223	10.791
hsa-miR-589-5p	5.61024	5.17248	5.92822	6.34484	6.10892	5.65713	5.82368	6.09966	5.14915	6.6027
hsa-miR-590-3p	1.81925	2.52877	2.41658	1.02285	3.27234	3.62968	1.76208	-0.0206	2.55439	0.527907
hsa-miR-597-3p	2.34361	2.02765	2.83316	2.24239	0.751075	1.82587	2.03626	3.10692	0.603708	1.98317
hsa-miR-598-3p	1.81925	2.15501	2.94899	2.24239	3.18242	3.75675	2.03626	1.95874	2.67734	1.33245
hsa-miR-598-5p	1.09553	1.25339	1.56365	0.905443	0.136468	-0.338309	1.4977	1.78968	0.901482	0.64288
hsa-miR-605-3p	3.05726	3.71247	4.16984	3.86575	4.24819	2.91344	3.33131	2.89401	3.68274	3.60249
hsa-miR-610	0.27366	1.73326	0.93616	0.637368	0.751075	0.949089	0.489582	1.83384	0.22805	1.33245
hsa-miR-6130	3.57063	4.66328	4.23975	3.80148	4.62335	4.65531	3.73671	1.54601	4.38225	3.56654
hsa-miR-6131	3.00262	2.32716	2.41658	2.14214	2.71113	1.32221	2.735	2.21395	2.16373	1.02848
hsa-miR-615-3p	1.94048	-0.186441	-0.470108	0.905443	-0.14465	-0.0277994	0.33577	-1.55186	-1.73536	1.26225
hsa-miR-616-3p	1.61587	2.38027	0.692025	0.109753	1.85964	-0.0277994	1.34479	1.54601	0.603708	0.192594
hsa-miR-619-5p	0.869925	1.46483	0.93616	0.905443	0.751075	1.78669	1.17374	1.69709	-0.281238	1.43174
hsa-miR-625-3p	9.31427	9.29029	8.98533	9.17229	8.53398	10.1169	8.94825	8.553	8.9027	9.26619
hsa-miR-625-5p	3.1099	3.48894	3.45927	3.0948	3.24299	4.46369	2.82447	4.56436	2.96166	3.23201
hsa-miR-627-3p	-1.19926	1.73326	2.19986	2.24239	2.75338	3.05205	0.871844	1.54601	2.32287	1.43174
hsa-miR-628-3p	7.22887	7.67037	6.46188	6.18713	6.26675	6.41156	6.69734	4.35303	6.78183	3.76363
hsa-miR-628-5p	3.99122	4.44387	3.77396	3.71688	4.55333	4.61114	2.96227	2.5145	3.19907	2.75796
hsa-miR-629-5p	8.43389	9.06048	8.90378	8.78463	8.79453	8.66414	8.45231	10.8531	8.41143	9.54234
hsa-miR-636	0.447362	-0.186441	-0.470108	1.13143	-0.956304	-1.28253	0.489582	1.74413	-0.00423684	1.8459
hsa-miR-641	7.25686	7.55674	7.42003	7.94235	7.11369	7.31992	6.93016	6.50325	7.48812	6.7129
hsa-miR-642a-3p	-1.83225	1.64921	-1.23776	0.481995	-0.494135	0.444466	1.82124	0.263924	1.54255	-2.98677
hsa-miR-6500-3p	-2.98677	0.32778	-1.23776	0.777623	0.908935	-2.98677	-0.258272	0.263924	-2.98677	-0.46556
hsa-miR-6503-3p	1.54116	0.706102	1.63457	1.23239	1.40931	-0.174716	1.2618	1.31629	1.62633	0.466791
hsa-miR-6505-3p	0.869925	2.02765	0.93616	1.57765	1.51133	1.26635	1.17374	0.501473	0.760264	1.96118
hsa-miR-6505-5p	0.987133	1.00554	0.81925	0.109753	1.6066	0.718729	0.33577	1.04293	-0.00423684	0.11505
hsa-miR-651-5p	2.29897	3.38883	2.94899	2.98333	3.51269	4.48832	2.6396	2.48711	3.75897	2.49265
hsa-miR-6511a-3p	3.82797	3.10318	1.99949	2.3808	1.6066	1.705	3.9768	1.59815	0.428071	2.08835
hsa-miR-6511a-5p	0.869925	-0.992916	0.224942	0.637368	0.37164	-0.982658	-0.0319815	0.965657	-0.281238	0.64288
hsa-miR-6511b-3p	2.34361	0.32778	0.224942	1.57765	-0.14465	-0.174716	1.07996	-1.55186	0.22805	0.527907
hsa-miR-6511b-5p	1.19635	-0.534044	0.224942	0.637368	0.37164	-0.522853	0.33577	1.74413	-0.00423684	1.8217
hsa-miR-6513-3p	2.62257	2.82535	2.45628	2.73066	2.98379	2.41946	2.96227	1.74413	2.92904	2.80809
hsa-miR-6514-3p	0.0761441	1.00554	0.0282723	-0.119937	0.136468	-0.522853	-0.258272	1.25265	0.603708	0.402971
hsa-miR-6514-5p	1.81925	2.15501	3.00359	1.49877	2.62272	1.6184	2.46511	2.64416	2.21875	2.00482
hsa-miR-6515-3p	1.29058	0.32778	1.32722	0.481995	2.20233	1.74642	1.07996	0.501473	1.62633	1.18846
hsa-miR-6515-5p	3.82797	4.19984	3.80504	4.58186	3.95424	3.88285	4.42117	5.67113	3.17145	5.02943
hsa-miR-6516-3p	0.742345	-0.992916	0.81925	-0.119937	1.05121	1.376	-0.856962	-0.0206	1.0301	0.266181
hsa-miR-6516-5p	3.96288	4.04401	3.72605	4.70116	3.87991	4.09013	3.752	4.29103	3.11455	4.28116
hsa-miR-652-3p	7.37315	7.89796	8.4755	7.85993	8.47365	8.99016	7.60683	8.79454	7.50758	8.53748
hsa-miR-654-3p	8.77889	8.55409	7.80628	9.06172	7.6536	9.59525	8.68711	7.03945	9.88028	7.93959
hsa-miR-654-5p	8.01105	8.04086	6.858	8.11095	6.076	8.09519	8.04095	8.34179	8.50293	8.74738
hsa-miR-656-3p	2.58587	3.28126	1.56365	2.79809	2.20233	4.72949	3.13543	0.705381	4.92761	2.56733
hsa-miR-659-5p	3.2572	2.57506	3.27177	3.71688	3.87991	3.34956	3.44853	4.82173	3.11455	4.09175
hsa-miR-660-5p	1.88114	2.43149	3.03014	2.58552	3.89885	3.90131	2.50173	2.18014	2.67734	2.04719
hsa-miR-664a-3p	2.34361	2.9359	3.08181	1.72354	2.62272	3.32242	2.1788	-0.18711	2.89566	0.466791
hsa-miR-664a-5p	7.96267	8.05318	7.55755	7.0507	7.52536	6.58998	7.65945	7.91832	7.74631	7.38455
hsa-miR-664b-5p	3.13552	3.41452	3.22657	3.22303	2.42779	2.3673	3.37145	4.18422	2.99356	3.82579
hsa-miR-668-3p	2.0523	2.52877	1.48906	2.83067	0.573796	1.93739	2.70389	0.705381	3.05533	2.18638
hsa-miR-671-3p	9.58744	9.54987	8.98829	9.76427	8.5453	8.08311	9.56481	7.85008	8.52083	9.13653
hsa-miR-671-5p	1.88114	1.73326	2.05225	1.23239	1.69597	1.86401	0.33577	4.09632	1.0301	2.65213
hsa-miR-6716-3p	2.88671	2.15501	1.48906	1.57765	1.6066	1.08447	0.871844	0.884007	1.91991	1.66728
hsa-miR-6721-5p	4.99951	4.52864	4.28454	4.46223	3.78125	2.63331	4.86253	4.50414	4.33322	4.44461
hsa-miR-6734-5p	2.34361	2.82535	1.48906	2.0344	-0.14465	1.20823	2.82447	3.35435	1.70551	2.75796
hsa-miR-6735-5p	2.65835	2.89999	1.8878	2.14214	0.136468	1.01837	2.50173	1.95874	1.62633	2.1673
hsa-miR-6736-5p	0.742345	-0.534044	0.397989	0.637368	0.573796	0.340091	0.33577	0.607027	0.22805	-0.245031
hsa-miR-6738-3p	3.87436	3.7533	3.08181	4.42004	1.69597	1.93739	3.13543	0.965657	2.27175	2.98197
hsa-miR-6741-3p	5.12631	4.97085	3.93716	4.50322	3.08652	2.44485	4.81965	2.91472	2.82649	4.08668
hsa-miR-6741-5p	4.07305	4.12403	4.03215	4.09756	4.09232	3.13237	4.95789	4.60315	3.70218	4.08668
hsa-miR-6747-3p	5.36159	4.72617	3.87993	4.78666	3.30111	2.44485	5.11391	2.18014	3.53882	4.2588
hsa-miR-6758-5p	0.447362	1.55997	0.692025	-2.98677	-2.98677	-1.28253	-0.856962	0.705381	-2.98677	-2.42697
hsa-miR-6763-5p	1.61587	0.706102	1.32722	0.109753	1.29953	-0.522853	1.2618	1.54601	1.25733	1.58339
hsa-miR-6764-5p	0.0761441	2.02765	1.63457	1.23239	1.18071	0.444466	0.489582	-0.18711	-0.624374	0.895661
hsa-miR-6767-5p	2.29897	2.15501	1.56365	1.23239	1.935	0.444466	1.70038	1.37724	1.3588	1.43174
hsa-miR-6770-3p	0.869925	1.81268	2.29049	2.08928	1.40931	2.00722	3.26893	2.14552	0.22805	2.12837
hsa-miR-6772-3p	5.04076	4.99658	4.40099	5.20212	3.18242	2.85782	4.34258	3.87116	3.51703	4.66127
hsa-miR-6772-5p	0.987133	1.00554	1.0443	0.307847	0.136468	-0.982658	0.16358	1.43572	0.22805	1.52463
hsa-miR-6780a-5p	1.09553	0.863577	-0.199503	1.65244	0.37164	-0.982658	1.98543	0.797457	-2.98677	1.18846
hsa-miR-6783-3p	1.19635	0.0934596	-0.199503	1.23239	1.18071	0.340091	1.2618	0.387582	0.22805	1.1501
hsa-miR-6786-3p	0.27366	1.95949	-0.199503	0.109753	-0.956304	-0.174716	1.2618	-0.591949	0.428071	-0.0537853
hsa-miR-6787-3p	0.987133	0.529306	0.397989	1.65244	-0.494135	-0.734514	-0.526782	-0.18711	-1.73536	-0.245031
hsa-miR-6789-3p	1.94048	0.0934596	-2.98677	1.02285	-2.98677	-2.17706	0.33577	-2.09782	-2.98677	0.749364
hsa-miR-6802-5p	0.869925	1.25339	0.224942	-1.17208	-0.14465	-0.522853	1.82124	0.387582	-0.624374	-1.45258
hsa-miR-6803-3p	2.0523	1.55997	0.81925	0.637368	-0.14465	-0.734514	2.60635	0.501473	0.428071	0.697104
hsa-miR-6804-5p	-1.83225	0.529306	-0.199503	1.23239	0.37164	-0.0277994	1.07996	1.37724	-1.07546	-0.351086
hsa-miR-6808-3p	0.60238	1.13478	1.41041	0.109753	-0.14465	-0.174716	0.871844	-0.0206	0.428071	1.07017
hsa-miR-6809-5p	1.61587	2.61991	1.41041	0.481995	-0.494135	0.632973	0.755326	1.99808	1.0301	1.02848
hsa-miR-6810-3p	0.987133	0.529306	0.692025	0.777623	-0.956304	-1.66155	1.34479	-1.15673	-1.07546	0.749364
hsa-miR-6810-5p	1.88114	1.81268	1.8878	-0.730733	1.29953	0.632973	2.96227	2.54138	2.04697	1.96118
hsa-miR-6813-5p	0.60238	1.46483	0.552485	0.307847	1.18071	0.799672	1.70038	1.59815	1.3588	0.192594
hsa-miR-6815-5p	1.54116	-0.992916	-0.470108	1.02285	-0.956304	-1.28253	0.871844	0.705381	0.22805	-0.876258
hsa-miR-6818-3p	1.75459	1.88795	0.0282723	1.49877	-0.494135	1.01837	0.755326	0.607027	0.760264	1.52463
hsa-miR-6818-5p	-1.83225	1.13478	0.552485	-0.119937	1.40931	1.42784	0.16358	0.607027	0.603708	0.895661
hsa-miR-6819-3p	1.81925	0.0934596	0.93616	0.307847	-1.64042	0.876314	1.87807	1.64847	0.428071	1.8697
hsa-miR-6819-5p	0.60238	-1.66976	-0.199503	-1.17208	-1.64042	-0.734514	0.97965	0.965657	-2.98677	0.527907
hsa-miR-6832-5p	-0.152769	0.863577	0.397989	-1.17208	0.136468	-0.982658	0.755326	-2.98677	1.4536	-0.146242
hsa-miR-6837-3p	2.25289	1.13478	1.63457	2.92419	2.26208	2.19847	1.87807	1.25265	2.16373	1.66728
hsa-miR-6837-5p	0.987133	1.13478	0.552485	0.905443	-0.494135	0.876314	0.97965	1.54601	1.25733	1.22583
hsa-miR-6842-3p	7.5867	7.93281	8.05196	8.4387	7.96807	7.69334	8.13285	8.56697	7.48672	8.55686
hsa-miR-6842-5p	3.00262	3.73303	2.45628	2.19313	2.42779	1.376	3.55693	3.1248	2.37225	2.18638
hsa-miR-6843-3p	5.18269	5.90138	5.24062	5.86425	4.85443	4.94053	5.40246	4.59033	5.04644	5.67128
hsa-miR-6847-3p	0.27366	0.706102	-0.803466	1.02285	-0.956304	-0.982658	-1.89895	-2.98677	-2.98677	0.895661
hsa-miR-6847-5p	2.38692	2.48095	2.24589	1.02285	1.935	1.20823	2.735	2.66875	1.54255	3.00365
hsa-miR-6852-3p	0.60238	1.25339	0.81925	1.13143	-0.494135	0.876314	0.16358	0.607027	0.901482	1.58339
hsa-miR-6852-5p	5.93963	6.69241	7.03391	6.81057	6.49244	6.74364	6.46898	7.08012	5.94516	7.30386
hsa-miR-6855-3p	1.99748	2.48095	1.76673	1.32676	1.05121	0.340091	1.07996	0.128665	0.22805	1.22583
hsa-miR-6855-5p	1.75459	1.95949	0.552485	-0.393249	0.751075	0.105529	1.70038	1.54601	1.85192	0.799796
hsa-miR-6859-5p	1.75459	2.27203	1.99949	2.19313	1.40931	0.444466	2.53746	2.54138	1.4536	2.18638
hsa-miR-6861-5p	-0.424981	-0.992916	-1.86202	0.481995	-2.98677	-1.28253	1.07996	0.387582	-0.624374	0.266181
hsa-miR-6862-5p	2.82507	2.09273	1.0443	0.307847	0.37164	-0.174716	2.08535	1.87668	-0.00423684	1.91617
hsa-miR-6866-5p	2.58587	3.79301	2.863	3.57028	3.53708	2.51843	2.67211	2.76311	2.46619	2.61035
hsa-miR-6868-3p	0.27366	2.38027	1.41041	1.02285	0.136468	2.54215	1.93275	0.797457	2.59655	-2.98677
hsa-miR-6873-3p	3.00262	2.86315	1.48906	2.92419	1.69597	1.705	2.03626	1.18608	1.91991	2.06792
hsa-miR-6875-5p	-0.152769	0.0934596	0.0282723	0.637368	-2.98677	0.541796	0.755326	1.49192	-0.624374	0.749364
hsa-miR-6877-5p	2.69327	3.03858	2.45628	2.95406	2.37464	2.79997	3.24752	4.30678	2.16373	3.62365
hsa-miR-6882-5p	2.15608	1.13478	1.23894	0.637368	1.85964	1.6184	1.2618	1.91829	0.760264	0.848525
hsa-miR-6892-5p	-1.19926	1.25339	-1.23776	-0.393249	-0.494135	0.227572	0.755326	0.263924	-0.281238	0.586539
hsa-miR-6894-3p	2.38692	1.25339	-0.803466	0.481995	0.573796	-0.174716	1.4977	-1.55186	-0.00423684	0.336197
hsa-miR-7-1-3p	0.447362	1.36298	1.63457	0.905443	1.85964	2.44485	1.70038	-0.375375	-0.00423684	0.64288
hsa-miR-7-5p	9.53035	9.89425	9.74887	10.1228	10.4792	10.4326	9.72175	9.90374	10.331	10.7905
hsa-miR-7110-3p	3.60771	2.38027	3.47867	2.98333	2.31946	1.14768	3.26893	2.18014	1.62633	3.25026
hsa-miR-7110-5p	-1.83225	0.0934596	1.0443	0.307847	-0.956304	-0.982658	0.871844	1.43572	-0.00423684	0.586539
hsa-miR-7113-5p	2.79323	2.15501	1.99949	2.4662	1.78012	-0.338309	2.34928	1.31629	1.14819	2.12837
hsa-miR-7151-3p	0.869925	-0.186441	-1.23776	-2.98677	1.69597	0.105529	0.33577	0.501473	-1.07546	-1.04402
hsa-miR-7151-5p	2.54821	1.55997	0.0282723	2.0344	3.76069	0.949089	1.98543	1.83384	0.428071	2.02616
hsa-miR-744-3p	0.0761441	2.09273	2.63985	3.27129	2.75338	3.41525	2.03626	3.38435	1.25733	1.93885
hsa-miR-744-5p	12.5403	12.7408	12.0368	12.0063	11.4083	11.3388	12.4382	12.6533	11.0996	11.9591
hsa-miR-758-3p	4.87576	4.12403	3.89445	5.65282	3.95424	5.38938	4.62585	4.5245	5.69651	5.46407
hsa-miR-760	7.04339	6.6525	6.49799	6.02065	6.33789	5.99884	7.35612	7.14946	5.61169	6.74945
hsa-miR-766-3p	4.31647	4.27187	5.61407	4.29722	4.95742	5.27372	4.69074	4.33778	4.07448	5.20342
hsa-miR-766-5p	6.25805	6.5374	5.88887	5.67989	5.58498	5.31561	6.4736	6.15944	5.83502	5.79142
hsa-miR-769-5p	5.18882	4.58627	5.63152	5.46329	5.37776	5.44391	5.95825	6.63075	5.14205	5.94356
hsa-miR-7704	-0.152769	0.863577	1.70216	0.481995	0.908935	-0.522853	0.628564	1.43572	0.603708	-0.245031
hsa-miR-7706	4.42433	4.75661	5.26317	5.33861	5.05355	4.3406	5.07798	5.37869	1.98484	5.94636
hsa-miR-7847-3p	1.29058	1.13478	0.692025	1.49877	0.37164	0.105529	1.76208	1.95874	0.22805	2.20522
hsa-miR-7848-3p	3.20975	3.38883	2.63985	3.83397	1.85964	1.78669	3.53942	1.69709	1.91991	2.84459
hsa-miR-7849-3p	1.94048	3.13443	1.63457	2.6232	1.935	1.78669	3.57424	1.54601	2.10653	1.98317
hsa-miR-7854-3p	3.74719	3.92396	2.89224	2.86252	3.30111	3.34956	2.6396	4.2751	3.56028	3.42108
hsa-miR-7856-5p	0.742345	1.73326	0.0282723	0.637368	1.29953	-0.174716	-1.28586	-2.98677	0.901482	-0.146242
hsa-miR-7976	1.19635	1.25339	2.49491	2.33612	2.07485	2.1683	1.98543	3.52567	1.54255	2.5527
hsa-miR-7977	1.94048	1.95949	1.82854	1.49877	1.18071	1.26635	2.46511	1.25265	0.428071	2.26028
hsa-miR-874-3p	4.00518	3.22431	4.12128	4.45179	3.82153	4.40022	4.98401	3.93337	3.93358	4.15608
hsa-miR-877-3p	2.91657	2.6634	2.49491	2.4662	2.52855	0.718729	3.03904	1.54601	1.62633	2.5527
hsa-miR-877-5p	6.0346	6.03571	5.1767	5.55387	5.53741	5.31905	6.99423	6.51007	5.09871	5.77733
hsa-miR-889-3p	4.99951	4.89076	3.82033	5.17701	4.17236	6.52302	4.57519	3.26041	6.79773	3.9028
hsa-miR-9-3p	0.987133	1.46483	1.41041	-1.17208	1.05121	0.876314	1.17374	0.263924	1.78058	-0.876258
hsa-miR-9-5p	3.8436	4.24349	4.04523	3.64544	4.91152	4.2208	3.76712	3.33911	3.94993	3.31237
hsa-miR-92a-1-5p	2.50955	2.82535	2.89224	2.0344	2.98379	1.705	2.53746	3.82815	2.82649	2.08835
hsa-miR-92a-3p	12.8908	12.9333	12.6263	12.4404	12.4925	12.5596	12.8303	10.9705	12.6791	11.9626
hsa-miR-92b-3p	6.01057	5.68101	5.26317	5.3555	5.46298	5.19362	5.89081	3.77252	5.38391	4.58423
hsa-miR-92b-5p	3.93397	3.95929	2.83316	2.92419	2.31946	2.1683	4.95128	3.93337	2.79062	3.9759
hsa-miR-93-3p	1.88114	2.09273	2.37576	2.19313	2.31946	2.65522	2.93574	2.34177	2.27175	2.65213
hsa-miR-93-5p	8.81995	9.59058	9.83444	9.77137	9.76268	10.4512	9.30566	9.95494	8.74002	9.82028
hsa-miR-933	-0.424981	-0.186441	1.23894	-0.393249	0.751075	0.541796	1.2618	1.49192	-0.624374	1.33245
hsa-miR-937-3p	1.94048	2.43149	1.63457	1.32676	-0.494135	0.227572	2.13283	1.31629	-0.281238	2.49265
hsa-miR-939-5p	2.10513	3.25307	2.67392	3.34078	0.908935	1.74642	3.31082	3.98323	2.46619	3.1948
hsa-miR-941	8.29657	8.60657	8.98702	8.50642	8.80147	8.43273	9.34399	9.29957	8.33099	9.52206
hsa-miR-942-5p	4.74039	5.64891	5.57854	5.23899	5.65909	5.52053	5.23308	4.80519	5.49951	5.31816
hsa-miR-943	0.447362	0.863577	-0.199503	-1.81113	1.29953	-1.28253	-0.0319815	0.387582	-0.624374	0.466791
hsa-miR-95-3p	1.54116	1.55997	1.82854	0.637368	1.935	1.52626	0.871844	-0.846876	3.17145	0.033101
hsa-miR-96-5p	-0.424981	1.73326	2.10315	1.32676	3.08652	1.20823	0.489582	1.43572	2.16373	0.402971
hsa-miR-98-3p	1.75459	1.73326	2.53253	1.72354	2.62272	3.14791	1.34479	-0.0206	3.08525	2.44591
hsa-miR-98-5p	10.7812	11.5587	10.8737	10.9464	11.4015	11.4747	10.5284	9.72073	10.9636	10.1946
hsa-miR-9903	-0.760787	0.32778	1.0443	-0.119937	2.37464	1.97273	1.87807	0.884007	0.428071	0.895661
hsa-miR-9985	2.15608	1.95949	2.41658	1.49877	2.00662	2.78016	1.70038	0.705381	2.63751	0.985552
hsa-miR-99a-5p	10.7749	10.6673	10.5584	11.0629	11.1768	11.1069	10.2115	10.9418	10.5611	11.285
hsa-miR-99b-3p	6.55953	6.7962	7.2805	5.0093	7.64801	5.91503	6.65528	7.3585	4.59475	5.9672
hsa-miR-99b-5p	11.3687	11.0386	11.4129	10.3291	11.2194	10.0934	10.9507	10.8794	9.76342	10.7626
