# Supplementary material for: MicroRNA-143-3p and miR-452-5p: A Fingerprint for the Diagnosis of Aortic Stenosis in the Geriatric Population
Source: Biomedicines. 2025 Mar 10;13(3):671. doi: 10.3390/biomedicines13030671 (PMC11940255; doi:10.3390/biomedicines13030671)
Supplement: Supplementary file 1 [file biomedicines-13-00671-s001.zip › Supplementary Table S2.xlsx]

## Sheet: Sheet1
miRNA	AVERAGE norm exp Control	AVERAGE norm exp AOE
hsa-miR-26a-5p	17.1864	16.99
hsa-let-7i-5p	16.8921	16.757
hsa-let-7a-5p	15.9667	15.2881
hsa-miR-151a-3p	16.2331	16.2579
hsa-let-7f-5p	15.9393	15.7467
hsa-miR-21-5p	15.7736	15.9905
hsa-miR-148a-3p	15.6522	15.7638
hsa-let-7g-5p	15.7496	15.4644
hsa-miR-423-5p	14.741	14.4524
hsa-miR-126-3p	14.6478	14.5959
